# Supplementary material for: More of the same: allopatric humpback whale populations share acoustic repertoire
Source: PeerJ. 2018 Jul 30;6:e5365. doi: 10.7717/peerj.5365 (PMC6071617; doi:10.7717/peerj.5365)
Supplement: Supplemental Information 1 [file peerj-06-5365-s001.csv]

	Column.1	Selection	View	Channel	Begin.Time..s.	End.Time..s.	Low.Freq..Hz.	High.Freq..Hz.	Dur.90...s.	Agg.Entropy..bits.	BW.90...Hz.	Center.Freq..Hz.	Freq.5...Hz.	Freq.95...Hz.	Peak.Freq..Hz.	Type	Start	End	Quality	Class	Sub.Class	Bout	Recording	Begin.File	Begin.Clock.Time	Begin.Date	Begin.Date.Time	Inband.Power..dB.	Beg.File.Samp..samples.	Begin.Hour	Begin.Path	File.Offset..s.	PreInband	SNR	Freq	End.Time..s..2	duration	MSNR	year	Location
1	1	1	Spectrogram 1	1	1.904	19.612	356.6	504.5	15	4.135	132.8	437.5	359.4	492.2	359.4	Feed	500.5999997	360.6999997	Good	T		5	tape2	tape2	NA	NA	NA	NA	NA	NA	NA	NA	NA	NA	NA	NA	NA	NA	NA	Pacific
2	3	2	Spectrogram 1	1	5.841	7.912	412.5	494.3	1.9	3.246	70.3	460.9	414.1	484.4	453.1	Feed	473.7000003	414.5000001	Good	T		5	tape2	tape2	NA	NA	NA	NA	NA	NA	NA	NA	NA	NA	NA	NA	NA	NA	NA	Pacific
3	5	3	Spectrogram 1	1	9.576	11.608	417.6	525	1.8	3.403	85.9	460.9	429.7	515.6	453.1	Feed	479.1000002	441.4000002	Good	T		5	tape2	tape2	NA	NA	NA	NA	NA	NA	NA	NA	NA	NA	NA	NA	NA	NA	NA	Pacific
4	6	4	Spectrogram 1	1	13.26	15.62	402.3	499.4	2	2.602	46.9	445.3	421.9	468.8	437.5	Feed	457.6000002	430.7000002	Good	T		5	tape2	tape2	NA	NA	NA	NA	NA	NA	NA	NA	NA	NA	NA	NA	NA	NA	NA	Pacific
5	10	7	Spectrogram 1	1	42.524	44.152	30.8	320.5	1.3	5.016	226.6	132.8	46.9	273.4	70.3	Growl	263.7999999	64.6	Good	LFH	Trilled	1	tape2	tape2	NA	NA	NA	NA	NA	NA	NA	NA	NA	NA	NA	NA	NA	NA	NA	Pacific
6	12	8	Spectrogram 1	1	47.606	48.153	0	254	0.4	4.546	171.9	93.8	31.2	203.1	85.9	Growl	145.2999999	64.6	Good	LFH	Trilled	1	tape2	tape2	NA	NA	NA	NA	NA	NA	NA	NA	NA	NA	NA	NA	NA	NA	NA	Pacific
9	17	13	Spectrogram 1	1	57.257	58.417	80.2	361.4	0.9	4.762	218.8	210.9	85.9	304.7	85.9	Growl	263.7999999	80.70000005	Fair	LFH	Trilled	1	tape2	tape2	NA	NA	NA	NA	NA	NA	NA	NA	NA	NA	NA	NA	NA	NA	NA	Pacific
10	20	15	Spectrogram 1	1	137.105	137.562	14.5	409.6	0.4	4.917	289.1	93.8	23.4	312.5	117.2	Teepee	226.0999998	16.1	Fair	P	Complex	9	tape2	tape2	NA	NA	NA	NA	NA	NA	NA	NA	NA	NA	NA	NA	NA	NA	NA	Pacific
11	21	16	Spectrogram 1	1	137.896	138.407	49.6	397.2	0.4	5.035	281.2	164.1	62.5	343.8	85.9	Teepee	258.3999998	86.09999991	Fair	P	Complex	9	tape2	tape2	NA	NA	NA	NA	NA	NA	NA	NA	NA	NA	NA	NA	NA	NA	NA	Pacific
12	22	17	Spectrogram 1	1	138.65	139.102	54.7	361.4	0.4	5.015	242.2	218.8	78.1	320.3	289.1	Teepee	306.7999998	86.09999991	Fair	P	Complex	9	tape2	tape2	NA	NA	NA	NA	NA	NA	NA	NA	NA	NA	NA	NA	NA	NA	NA	Pacific
13	23	18	Spectrogram 1	1	139.436	139.902	39.3	361.4	0.4	5.16	273.4	218.8	54.7	328.1	312.5	Teepee	317.6000002	43.09999998	Fair	P	Complex	9	tape2	tape2	NA	NA	NA	NA	NA	NA	NA	NA	NA	NA	NA	NA	NA	NA	NA	Pacific
14	25	19	Spectrogram 1	1	140.131	140.669	34.2	412.5	0.4	4.885	296.9	171.9	46.9	343.8	265.6	Teepee	269.2000003	37.69999998	Fair	P	Complex	9	tape2	tape2	NA	NA	NA	NA	NA	NA	NA	NA	NA	NA	NA	NA	NA	NA	NA	Pacific
15	26	20	Spectrogram 1	1	140.924	141.396	18.9	366.5	0.3	4.654	257.8	250	54.7	312.5	289.1	Teepee	296.0999997	26.9	Fair	P	Complex	9	tape2	tape2	NA	NA	NA	NA	NA	NA	NA	NA	NA	NA	NA	NA	NA	NA	NA	Pacific
16	28	21	Spectrogram 1	1	141.763	142.216	3.6	356.3	0.3	4.491	257.8	242.2	15.6	273.4	250	Teepee	247.5999998	10.79999999	Fair	P	Complex	9	tape2	tape2	NA	NA	NA	NA	NA	NA	NA	NA	NA	NA	NA	NA	NA	NA	NA	Pacific
17	30	22	Spectrogram 1	1	142.536	142.949	24	484.1	0.3	5.469	367.2	203.1	31.2	398.4	31.2	Teepee	220.6999999	26.9	Fair	P	Complex	9	tape2	tape2	NA	NA	NA	NA	NA	NA	NA	NA	NA	NA	NA	NA	NA	NA	NA	Pacific
18	33	36	Spectrogram 1	1	251.111	252.181	49.6	463.6	0.8	5.019	289.1	132.8	54.7	343.8	156.2	Teepee	339.1000002	59.20000004	Fair	P	Complex	2	tape2	tape2	NA	NA	NA	NA	NA	NA	NA	NA	NA	NA	NA	NA	NA	NA	NA	Pacific
19	35	44	Spectrogram 1	1	274.587	275.177	0	274.5	0.5	4.447	187.5	125	15.6	203.1	164.1	Growl	161.5000001	86.09999991	Good	LFH	Trilled	1	tape2	tape2	NA	NA	NA	NA	NA	NA	NA	NA	NA	NA	NA	NA	NA	NA	NA	Pacific
20	37	47	Spectrogram 1	1	279.081	279.887	29.1	458.5	0.6	5.221	273.4	187.5	78.1	351.6	195.3	Growl	290.7000002	107.6999999	Good	LFH	Trilled	1	tape2	tape2	NA	NA	NA	NA	NA	NA	NA	NA	NA	NA	NA	NA	NA	NA	NA	Pacific
21	38	48	Spectrogram 1	1	279.939	280.444	8.7	417.6	0.4	5.004	304.7	140.6	23.4	328.1	250	Teepee	247.5999998	32.29999998	Good	P	Complex	3	tape2	tape2	NA	NA	NA	NA	NA	NA	NA	NA	NA	NA	NA	NA	NA	NA	NA	Pacific
22	40	49	Spectrogram 1	1	280.91	281.296	85.3	760.1	0.3	4.881	351.6	164.1	132.8	484.4	140.6	Droplet	145.2999999	140.0000001	Good	P	Simple	2	tape2	tape2	NA	NA	NA	NA	NA	NA	NA	NA	NA	NA	NA	NA	NA	NA	NA	Pacific
23	41	53	Spectrogram 1	1	286.077	286.418	18.9	540.3	0.3	5.629	445.3	156.2	31.2	476.6	31.2	Droplet	468.3000002	32.29999998	Fair	P	Simple	2	tape2	tape2	NA	NA	NA	NA	NA	NA	NA	NA	NA	NA	NA	NA	NA	NA	NA	Pacific
24	42	54	Spectrogram 1	1	293.92	294.47	13.8	254	0.4	4.487	179.7	93.8	23.4	203.1	39.1	Whup	31	38	Fair	LFH	Trilled	1	tape2	tape2	NA	NA	NA	NA	NA	NA	NA	NA	NA	NA	NA	NA	NA	NA	NA	Pacific
25	43	56	Spectrogram 1	1	317.318	317.836	34.2	305.2	0.4	4.455	179.7	148.4	62.5	242.2	156.2	Growl	70	69	Fair	LFH	Trilled	1	tape2	tape2	NA	NA	NA	NA	NA	NA	NA	NA	NA	NA	NA	NA	NA	NA	NA	Pacific
26	44	57	Spectrogram 1	1	317.934	318.878	3.6	269.4	0.7	4.597	195.3	132.8	15.6	210.9	156.2	Growl	29	67	Fair	LFH	Trilled	1	tape2	tape2	NA	NA	NA	NA	NA	NA	NA	NA	NA	NA	NA	NA	NA	NA	NA	Pacific
27	46	59	Spectrogram 1	1	326.936	327.467	24	1000	0.4	5.016	781.2	226.6	70.3	851.6	234.4	Teepee	72	70	Good	P	Complex	1	tape2	tape2	NA	NA	NA	NA	NA	NA	NA	NA	NA	NA	NA	NA	NA	NA	NA	Pacific
28	49	63	Spectrogram 1	1	350.804	382.637	399.9	504.5	27.1	3.396	85.9	453.1	406.2	492.2	453.1	Feed	445	403.6999996	Good	T		9	tape2	tape2	NA	NA	NA	NA	NA	NA	NA	NA	NA	NA	NA	NA	NA	NA	NA	Pacific
29	53	74	Spectrogram 1	1	420.601	421.526	49.6	821.4	0.6	4.811	578.1	179.7	78.1	656.2	85.9	Growl	72	84	Good	LFH	Trilled	1	tape2	tape2	NA	NA	NA	NA	NA	NA	NA	NA	NA	NA	NA	NA	NA	NA	NA	Pacific
30	54	75	Spectrogram 1	1	421.526	422.07	34.2	949.2	0.4	6.154	812.5	218.8	46.9	859.4	78.1	Droplet	47	48.40000004	Fair	P	Simple	1	tape2	tape2	NA	NA	NA	NA	NA	NA	NA	NA	NA	NA	NA	NA	NA	NA	NA	Pacific
31	55	76	Spectrogram 1	1	422.293	423.597	24	432.9	1	4.097	242.2	85.9	54.7	296.9	85.9	Growl	70	65	Good	LFH	Trilled	1	tape2	tape2	NA	NA	NA	NA	NA	NA	NA	NA	NA	NA	NA	NA	NA	NA	NA	Pacific
32	58	85	Spectrogram 1	1	547.485	547.9	110.9	510.8	0.3	4.712	273.4	226.6	140.6	414.1	148.4	Teepee	146	150.6999999	Good	P	Complex	4	tape2	tape2	NA	NA	NA	NA	NA	NA	NA	NA	NA	NA	NA	NA	NA	NA	NA	Pacific
33	59	86	Spectrogram 1	1	548.298	548.764	95.6	494.3	0.3	4.086	226.6	171.9	156.2	382.8	164.1	Teepee	161	156.1	Good	P	Complex	4	tape2	tape2	NA	NA	NA	NA	NA	NA	NA	NA	NA	NA	NA	NA	NA	NA	NA	Pacific
34	60	87	Spectrogram 1	1	549.078	549.511	95.6	525	0.3	4.332	265.6	171.9	148.4	414.1	156.2	Teepee	161.5000001	150.6999999	Good	P	Complex	4	tape2	tape2	NA	NA	NA	NA	NA	NA	NA	NA	NA	NA	NA	NA	NA	NA	NA	Pacific
35	61	88	Spectrogram 1	1	549.95	550.363	116	489.2	0.3	4.326	257.8	164.1	148.4	406.2	164.1	Teepee	166.9000001	150.6999999	Good	P	Complex	4	tape2	tape2	NA	NA	NA	NA	NA	NA	NA	NA	NA	NA	NA	NA	NA	NA	NA	Pacific
36	62	90	Spectrogram 1	1	553.295	554.363	90.5	514.7	0.6	4.963	250	179.7	125	375	164.1	Whup	100	129.2000001	Good	LFH	Trilled	1	tape2	tape2	NA	NA	NA	NA	NA	NA	NA	NA	NA	NA	NA	NA	NA	NA	NA	Pacific
37	63	92	Spectrogram 1	1	556.905	557.626	105.8	606.7	0.5	4.503	250	164.1	132.8	382.8	148.4	Whup	125	140.0000001	Good	LFH	Trilled	1	tape2	tape2	NA	NA	NA	NA	NA	NA	NA	NA	NA	NA	NA	NA	NA	NA	NA	Pacific
38	65	96	Spectrogram 1	1	567.782	569.231	64.9	427.8	1.1	5.042	226.6	203.1	93.8	320.3	312.5	Growl	93	91.49999999	Good	LFH	Trilled	1	tape2	tape2	NA	NA	NA	NA	NA	NA	NA	NA	NA	NA	NA	NA	NA	NA	NA	Pacific
39	67	97	Spectrogram 1	1	569.244	570.162	75.1	417.6	0.7	5.064	250	218.8	93.8	343.8	93.8	Growl	86	91.49999999	Good	LFH	Trilled	1	tape2	tape2	NA	NA	NA	NA	NA	NA	NA	NA	NA	NA	NA	NA	NA	NA	NA	Pacific
40	69	98	Spectrogram 1	1	570.175	571.001	75.1	611.9	0.6	5.567	398.4	226.6	117.2	515.6	117.2	Whup	108	112.9999999	Good	LFH	Trilled	1	tape2	tape2	NA	NA	NA	NA	NA	NA	NA	NA	NA	NA	NA	NA	NA	NA	NA	Pacific
41	72	101	Spectrogram 1	1	574.362	575.267	54.7	412.5	0.6	4.593	203.1	140.6	93.8	296.9	101.6	Growl	82	96.89999999	Fair	LFH	Trilled	1	tape2	tape2	NA	NA	NA	NA	NA	NA	NA	NA	NA	NA	NA	NA	NA	NA	NA	Pacific
42	73	102	Spectrogram 1	1	575.286	576.158	54.7	1000	0.7	6.112	796.9	242.2	109.4	906.2	117.2	Whup	103	107.6999999	Good	LFH	Trilled	1	tape2	tape2	NA	NA	NA	NA	NA	NA	NA	NA	NA	NA	NA	NA	NA	NA	NA	Pacific
43	74	103	Spectrogram 1	1	576.315	577.705	49.6	673.2	1	5.257	414.1	179.7	78.1	492.2	85.9	Whup	74	75.40000002	Good	LFH	Trilled	1	tape2	tape2	NA	NA	NA	NA	NA	NA	NA	NA	NA	NA	NA	NA	NA	NA	NA	Pacific
44	75	105	Spectrogram 1	1	584.232	584.849	49.6	1000	0.4	5.234	742.2	140.6	93.8	835.9	101.6	Swops	94	96.89999999	Good	P	Complex	4	tape2	tape2	NA	NA	NA	NA	NA	NA	NA	NA	NA	NA	NA	NA	NA	NA	NA	Pacific
45	76	106	Spectrogram 1	1	585.171	585.604	29.1	1000	0.3	5.476	617.2	257.8	109.4	726.6	328.1	Swops	105	129.2000001	Good	P	Complex	4	tape2	tape2	NA	NA	NA	NA	NA	NA	NA	NA	NA	NA	NA	NA	NA	NA	NA	Pacific
46	77	107	Spectrogram 1	1	586.344	586.98	34.2	1000	0.3	4.966	671.9	171.9	85.9	757.8	93.8	Swops	69	91.49999999	Good	P	Complex	4	tape2	tape2	NA	NA	NA	NA	NA	NA	NA	NA	NA	NA	NA	NA	NA	NA	NA	Pacific
47	80	111	Spectrogram 1	1	613.054	614.438	34.2	1000	1.2	6.072	789.1	250	93.8	882.8	328.1	Whup	91	96.89999999	Good	LFH	Trilled	1	tape2	tape2	NA	NA	NA	NA	NA	NA	NA	NA	NA	NA	NA	NA	NA	NA	NA	Pacific
48	82	112	Spectrogram 1	1	614.549	615.132	59.8	1000	0.4	4.665	531.2	156.2	117.2	648.4	148.4	Growl	89	150.6999999	Good	LFH	Trilled	1	tape2	tape2	NA	NA	NA	NA	NA	NA	NA	NA	NA	NA	NA	NA	NA	NA	NA	Pacific
49	84	113	Spectrogram 1	1	615.159	616.188	75.1	397.2	0.8	4.836	234.4	179.7	101.6	335.9	117.2	Growl	100	107.6999999	Good	LFH	Trilled	1	tape2	tape2	NA	NA	NA	NA	NA	NA	NA	NA	NA	NA	NA	NA	NA	NA	NA	Pacific
50	86	114	Spectrogram 1	1	616.207	616.889	80.2	1000	0.5	5.582	609.4	257.8	117.2	726.6	328.1	Whup	88	118.3999999	Good	LFH	Trilled	1	tape2	tape2	NA	NA	NA	NA	NA	NA	NA	NA	NA	NA	NA	NA	NA	NA	NA	Pacific
51	87	115	Spectrogram 1	1	617.066	617.407	75.1	1000	0.3	5.961	804.7	335.9	132.8	937.5	351.6	Swops	120	349.8999996	Good	P	Complex	1	tape2	tape2	NA	NA	NA	NA	NA	NA	NA	NA	NA	NA	NA	NA	NA	NA	NA	Pacific
52	89	119	Spectrogram 1	1	637.344	638.137	59.8	407.4	0.6	4.29	218.8	93.8	70.3	289.1	78.1	Whup	74	75.40000002	Fair	LFH	Trilled	1	tape2	tape2	NA	NA	NA	NA	NA	NA	NA	NA	NA	NA	NA	NA	NA	NA	NA	Pacific
53	90	120	Spectrogram 1	1	668.928	669.446	44.5	392.1	0.3	3.245	203.1	125	85.9	289.1	125	Growl	72	118.3999999	Fair	LFH	Trilled	1	tape2	tape2	NA	NA	NA	NA	NA	NA	NA	NA	NA	NA	NA	NA	NA	NA	NA	Pacific
54	92	122	Spectrogram 1	1	673.023	673.587	34.2	427.8	0.4	4.57	242.2	164.1	70.3	312.5	171.9	Growl	62	112.9999999	Good	LFH	Trilled	1	tape2	tape2	NA	NA	NA	NA	NA	NA	NA	NA	NA	NA	NA	NA	NA	NA	NA	Pacific
57	100	131	Spectrogram 1	1	689.039	714.416	412.5	535.2	22.5	3.727	101.6	476.6	421.9	523.4	484.4	Feed	465	414.5000001	Good	T		7	tape2	tape2	NA	NA	NA	NA	NA	NA	NA	NA	NA	NA	NA	NA	NA	NA	NA	Pacific
58	107	151	Spectrogram 1	1	725.907	726.386	59.8	749.9	0.3	5.639	453.1	265.6	101.6	554.7	210.9	Whup	74	209.9000002	Fair	LFH	Trilled	1	tape2	tape2	NA	NA	NA	NA	NA	NA	NA	NA	NA	NA	NA	NA	NA	NA	NA	Pacific
59	109	152	Spectrogram 1	1	726.425	726.622	100.7	673.2	0.1	5.401	351.6	304.7	140.6	492.2	351.6	Growl	134	161.5000001	Fair	LFH	Trilled	1	tape2	tape2	NA	NA	NA	NA	NA	NA	NA	NA	NA	NA	NA	NA	NA	NA	NA	Pacific
60	111	153	Spectrogram 1	1	726.923	727.527	121.1	1000	0.5	5.469	687.5	210.9	164.1	851.6	203.1	Whup	173	166.9000001	Fair	LFH	Trilled	1	tape2	tape2	NA	NA	NA	NA	NA	NA	NA	NA	NA	NA	NA	NA	NA	NA	NA	Pacific
61	115	156	Spectrogram 1	1	728.471	729.192	156.9	565.9	0.6	5.26	320.3	265.6	179.7	500	203.1	Teepee	178	183.0000001	Fair	P	Complex	24	tape2	tape2	NA	NA	NA	NA	NA	NA	NA	NA	NA	NA	NA	NA	NA	NA	NA	Pacific
62	118	158	Spectrogram 1	1	729.796	730.379	116	637.4	0.4	5.7	390.6	328.1	164.1	554.7	328.1	Teepee	191	183.0000001	Fair	P	Complex	14	tape2	tape2	NA	NA	NA	NA	NA	NA	NA	NA	NA	NA	NA	NA	NA	NA	NA	Pacific
63	120	159	Spectrogram 1	1	731.133	731.474	44.5	709	0.3	5.657	421.9	289.1	132.8	554.7	281.2	Whup	124	183.0000001	Fair	LFH	Trilled	1	tape2	tape2	NA	NA	NA	NA	NA	NA	NA	NA	NA	NA	NA	NA	NA	NA	NA	Pacific
64	122	160	Spectrogram 1	1	732.304	732.697	75.1	887.9	0.3	5.685	562.5	304.7	156.2	718.8	203.1	Swops	132	199.2	Good	P	Complex	3	tape2	tape2	NA	NA	NA	NA	NA	NA	NA	NA	NA	NA	NA	NA	NA	NA	NA	Pacific
65	124	161	Spectrogram 1	1	732.795	733.208	49.6	652.8	0.3	5.111	437.5	265.6	85.9	523.4	179.7	Teepee	86	91.49999999	Good	P	Complex	6	tape2	tape2	NA	NA	NA	NA	NA	NA	NA	NA	NA	NA	NA	NA	NA	NA	NA	Pacific
66	126	163	Spectrogram 1	1	734.284	734.901	39.3	908.3	0.4	5.623	640.6	429.7	85.9	726.6	515.6	Teepee	82	258.3999998	Good	P	Complex	6	tape2	tape2	NA	NA	NA	NA	NA	NA	NA	NA	NA	NA	NA	NA	NA	NA	NA	Pacific
67	127	164	Spectrogram 1	1	734.985	735.319	39.3	770.3	0.2	4.925	562.5	281.2	85.9	648.4	93.8	Teepee	93	91.49999999	Good	P	Complex	6	tape2	tape2	NA	NA	NA	NA	NA	NA	NA	NA	NA	NA	NA	NA	NA	NA	NA	Pacific
68	128	165	Spectrogram 1	1	735.634	736.001	54.7	877.7	0.2	4.77	515.6	109.4	85.9	601.6	93.8	Teepee	89	86.09999991	Good	P	Complex	6	tape2	tape2	NA	NA	NA	NA	NA	NA	NA	NA	NA	NA	NA	NA	NA	NA	NA	Pacific
69	130	166	Spectrogram 1	1	736.25	736.564	44.5	1000	0.2	6.142	726.6	398.4	78.1	804.7	85.9	Teepee	74	80.70000005	Good	P	Complex	6	tape2	tape2	NA	NA	NA	NA	NA	NA	NA	NA	NA	NA	NA	NA	NA	NA	NA	Pacific
70	138	181	Spectrogram 1	1	784.75	785.242	44.5	351.2	0.3	4.192	234.4	78.1	62.5	296.9	70.3	Teepee	69	59.20000004	Fair	P	Complex	1	tape2	tape2	NA	NA	NA	NA	NA	NA	NA	NA	NA	NA	NA	NA	NA	NA	NA	Pacific
76	154	198	Spectrogram 1	1	967.122	989.776	388.4	540.3	20.4	4.202	132.8	460.9	398.4	531.2	476.6	Feed	451	392.9999997	Fair	T		6	tape2	tape2	NA	NA	NA	NA	NA	NA	NA	NA	NA	NA	NA	NA	NA	NA	NA	Pacific
77	160	203	Spectrogram 1	1	1002.799	1003.559	13.8	709	0.4	4.214	265.6	109.4	39.1	304.7	109.4	Growl	34	37.69999998	Fair	LFH	Trilled	1	tape2	tape2	NA	NA	NA	NA	NA	NA	NA	NA	NA	NA	NA	NA	NA	NA	NA	Pacific
78	163	212	Spectrogram 1	1	1019.001	1023.862	463.6	564.9	4.4	3.171	78.1	507.8	476.6	554.7	507.8	Feed	508	468.3000002	Fair	T		3	tape2	tape2	NA	NA	NA	NA	NA	NA	NA	NA	NA	NA	NA	NA	NA	NA	NA	Pacific
80	166	214	Spectrogram 1	1	1025.771	1027.009	49.6	463.6	0.9	4.732	273.4	179.7	109.4	382.8	164.1	Growl	110	86.09999991	Good	LFH	Trilled	1	tape2	tape2	NA	NA	NA	NA	NA	NA	NA	NA	NA	NA	NA	NA	NA	NA	NA	Pacific
81	169	221	Spectrogram 1	1	1055.362	1055.866	3.6	356.3	0.4	4.188	234.4	125	31.2	265.6	39.1	Growl	26	32.29999998	Fair	LFH	Trilled	1	tape2	tape2	NA	NA	NA	NA	NA	NA	NA	NA	NA	NA	NA	NA	NA	NA	NA	Pacific
82	173	225	Spectrogram 1	1	1065.669	1066.01	90.5	1000	0.3	6.039	703.1	273.4	156.2	859.4	234.4	Growl	146	226.0999998	Fair	LFH	Trilled	1	tape2	tape2	NA	NA	NA	NA	NA	NA	NA	NA	NA	NA	NA	NA	NA	NA	NA	Pacific
83	175	234	Spectrogram 1	1	1068.488	1068.894	39.3	688.5	0.3	5.687	492.2	226.6	93.8	585.9	210.9	Swops	96	156.1	Fair	P	Complex	5	tape2	tape2	NA	NA	NA	NA	NA	NA	NA	NA	NA	NA	NA	NA	NA	NA	NA	Pacific
84	176	235	Spectrogram 1	1	1068.921	1069.307	75.1	1000	0.3	5.599	585.9	234.4	156.2	742.2	195.3	Swops	154	188.3999998	Good	P	Complex	5	tape2	tape2	NA	NA	NA	NA	NA	NA	NA	NA	NA	NA	NA	NA	NA	NA	NA	Pacific
85	177	237	Spectrogram 1	1	1070.488	1071.281	64.9	1000	0.6	5.876	648.4	218.8	101.6	750	132.8	Swops	79	102.3000001	Good	P	Complex	5	tape2	tape2	NA	NA	NA	NA	NA	NA	NA	NA	NA	NA	NA	NA	NA	NA	NA	Pacific
86	178	240	Spectrogram 1	1	1083.825	1084.319	49.6	887.9	0.3	4.494	492.2	148.4	125	617.2	140.6	Teepee	115	118.3999999	Good	P	Complex	2	tape2	tape2	NA	NA	NA	NA	NA	NA	NA	NA	NA	NA	NA	NA	NA	NA	NA	Pacific
87	179	241	Spectrogram 1	1	1084.978	1085.929	49.6	1000	0.6	4.959	679.7	257.8	85.9	765.6	257.8	Teepee	79	80.70000005	Good	P	Complex	2	tape2	tape2	NA	NA	NA	NA	NA	NA	NA	NA	NA	NA	NA	NA	NA	NA	NA	Pacific
89	187	251	Spectrogram 1	1	1120.041	1121.444	18.9	356.3	0.8	4.253	195.3	125	39.1	234.4	156.2	Growl	31	43.09999998	Fair	LFH	Trilled	1	tape2	tape2	NA	NA	NA	NA	NA	NA	NA	NA	NA	NA	NA	NA	NA	NA	NA	Pacific
90	188	255	Spectrogram 1	1	1130.756	1131.326	105.8	1000	0.3	5.437	773.4	218.8	140.6	914.1	210.9	Swops	122	193.8000001	Good	P	Complex	2	tape2	tape2	NA	NA	NA	NA	NA	NA	NA	NA	NA	NA	NA	NA	NA	NA	NA	Pacific
91	189	256	Spectrogram 1	1	1131.372	1131.805	75.1	1000	0.3	5.124	398.4	210.9	117.2	515.6	171.9	Swops	98	140.0000001	Good	P	Complex	2	tape2	tape2	NA	NA	NA	NA	NA	NA	NA	NA	NA	NA	NA	NA	NA	NA	NA	Pacific
92	190	259	Spectrogram 1	1	1133.251	1133.638	61.2	286.2	0.1	2.107	101.6	117.2	109.4	210.9	109.4	Teepee	105	107.6999999	Fair	P	Complex	9	tape2	tape2	NA	NA	NA	NA	NA	NA	NA	NA	NA	NA	NA	NA	NA	NA	NA	Pacific
93	191	260	Spectrogram 1	1	1133.834	1134.214	71.5	1000	0.3	5.107	742.2	140.6	93.8	835.9	109.4	Teepee	84	102.3000001	Fair	P	Complex	9	tape2	tape2	NA	NA	NA	NA	NA	NA	NA	NA	NA	NA	NA	NA	NA	NA	NA	Pacific
94	192	261	Spectrogram 1	1	1134.483	1134.811	71.5	1000	0.2	3.147	296.9	109.4	93.8	390.6	109.4	Teepee	98	91.49999999	Fair	P	Complex	9	tape2	tape2	NA	NA	NA	NA	NA	NA	NA	NA	NA	NA	NA	NA	NA	NA	NA	Pacific
95	193	262	Spectrogram 1	1	1135.067	1135.329	71.5	1000	0.2	4.555	773.4	109.4	93.8	867.2	101.6	Teepee	91	96.89999999	Fair	P	Complex	9	tape2	tape2	NA	NA	NA	NA	NA	NA	NA	NA	NA	NA	NA	NA	NA	NA	NA	Pacific
96	194	263	Spectrogram 1	1	1135.558	1136.109	66.3	1000	0.2	3.277	125	101.6	93.8	218.8	101.6	Teepee	89	96.89999999	Fair	P	Complex	9	tape2	tape2	NA	NA	NA	NA	NA	NA	NA	NA	NA	NA	NA	NA	NA	NA	NA	Pacific
97	195	264	Spectrogram 1	1	1136.174	1136.614	71.5	1000	0.2	4.122	164.1	164.1	93.8	257.8	101.6	Teepee	88	91.49999999	Fair	P	Complex	9	tape2	tape2	NA	NA	NA	NA	NA	NA	NA	NA	NA	NA	NA	NA	NA	NA	NA	Pacific
98	196	265	Spectrogram 1	1	1136.712	1137.158	61.2	1000	0.3	3.444	273.4	93.8	85.9	359.4	93.8	Teepee	88	86.09999991	Fair	P	Complex	9	tape2	tape2	NA	NA	NA	NA	NA	NA	NA	NA	NA	NA	NA	NA	NA	NA	NA	Pacific
99	197	266	Spectrogram 1	1	1137.38	1137.761	76.6	1000	0.2	4.175	679.7	187.5	93.8	773.4	101.6	Teepee	91	102.3000001	Fair	P	Complex	9	tape2	tape2	NA	NA	NA	NA	NA	NA	NA	NA	NA	NA	NA	NA	NA	NA	NA	Pacific
100	198	267	Spectrogram 1	1	1138.023	1138.396	85.3	1000	0.2	4.28	664.1	210.9	101.6	765.6	210.9	Teepee	101	102.3000001	Fair	P	Complex	9	tape2	tape2	NA	NA	NA	NA	NA	NA	NA	NA	NA	NA	NA	NA	NA	NA	NA	Pacific
102	202	274	Spectrogram 1	1	1145.597	1146.371	34.2	1000	0.7	6.069	820.3	195.3	54.7	875	62.5	Whup	58	53.80000004	Fair	LFH	Trilled	2	tape2	tape2	NA	NA	NA	NA	NA	NA	NA	NA	NA	NA	NA	NA	NA	NA	NA	Pacific
103	203	275	Spectrogram 1	1	1146.718	1147.623	49.6	1000	0.4	4.688	281.2	148.4	85.9	367.2	125	Whup	58	118.3999999	Good	LFH	Trilled	2	tape2	tape2	NA	NA	NA	NA	NA	NA	NA	NA	NA	NA	NA	NA	NA	NA	NA	Pacific
104	204	276	Spectrogram 1	1	1147.675	1148.56	54.7	412.5	0.4	4.214	226.6	125	62.5	289.1	70.3	Teepee	64	64.6	Good	P	Complex	5	tape2	tape2	NA	NA	NA	NA	NA	NA	NA	NA	NA	NA	NA	NA	NA	NA	NA	Pacific
105	205	277	Spectrogram 1	1	1148.829	1149.563	29.1	346	0.4	3.45	203.1	70.3	54.7	257.8	62.5	Teepee	67	59.20000004	Good	P	Complex	5	tape2	tape2	NA	NA	NA	NA	NA	NA	NA	NA	NA	NA	NA	NA	NA	NA	NA	Pacific
106	206	278	Spectrogram 1	1	1149.72	1150.376	29.1	346	0.3	3.038	203.1	62.5	54.7	257.8	62.5	Teepee	64	59.20000004	Good	P	Complex	5	tape2	tape2	NA	NA	NA	NA	NA	NA	NA	NA	NA	NA	NA	NA	NA	NA	NA	Pacific
107	208	279	Spectrogram 1	1	1150.659	1151.308	34.2	366.5	0.3	3.184	203.1	70.3	62.5	265.6	62.5	Teepee	63	59.20000004	Good	P	Complex	5	tape2	tape2	NA	NA	NA	NA	NA	NA	NA	NA	NA	NA	NA	NA	NA	NA	NA	Pacific
108	209	280	Spectrogram 1	1	1151.603	1152.115	39.3	335.8	0.4	3.855	195.3	78.1	62.5	257.8	70.3	Teepee	69	64.6	Fair	P	Complex	5	tape2	tape2	NA	NA	NA	NA	NA	NA	NA	NA	NA	NA	NA	NA	NA	NA	NA	Pacific
109	214	286	Spectrogram 1	1	1185.017	1185.994	29.1	1000	0.7	5.421	554.7	195.3	101.6	656.2	164.1	Whup	73	780	Good	LFH	Trilled	1	tape2	tape2	NA	NA	NA	NA	NA	NA	NA	NA	NA	NA	NA	NA	NA	NA	NA	Pacific
113	229	340	Spectrogram 1	1	1292.719	1293.237	39.3	1000	0.3	5.533	492.2	226.6	78.1	570.3	304.7	Droplet	82	86.09999991	Fair	P	Simple	1	tape2	tape2	NA	NA	NA	NA	NA	NA	NA	NA	NA	NA	NA	NA	NA	NA	NA	Pacific
114	230	344	Spectrogram 1	1	1299.807	1300.738	18.9	509.6	0.7	5.55	351.6	210.9	70.3	421.9	195.3	Growl	27	43	Fair	LFH	Trilled	1	tape2	tape2	NA	NA	NA	NA	NA	NA	NA	NA	NA	NA	NA	NA	NA	NA	NA	Pacific
115	231	351	Spectrogram 1	1	1337.087	1337.972	34.2	514.7	0.6	4.919	257.8	179.7	101.6	359.4	164.1	Growl	100	112.9999999	Fair	LFH	Trilled	1	tape2	tape2	NA	NA	NA	NA	NA	NA	NA	NA	NA	NA	NA	NA	NA	NA	NA	Pacific
116	232	353	Spectrogram 1	1	1338.358	1338.712	75.1	724.3	0.3	5.474	453.1	218.8	101.6	554.7	195.3	Growl	110	188.3999998	Fair	LFH	Trilled	1	tape2	tape2	NA	NA	NA	NA	NA	NA	NA	NA	NA	NA	NA	NA	NA	NA	NA	Pacific
117	233	361	Spectrogram 1	1	1342.532	1343.01	49.6	1000	0.3	4.228	218.8	164.1	117.2	335.9	125	Growl	62	123.8000001	Good	LFH	Trilled	1	tape2	tape2	NA	NA	NA	NA	NA	NA	NA	NA	NA	NA	NA	NA	NA	NA	NA	Pacific
118	234	362	Spectrogram 1	1	1343.023	1343.698	34.2	560.7	0.5	4.638	281.2	125	93.8	375	117.2	Growl	81	91.49999999	Good	LFH	Trilled	1	tape2	tape2	NA	NA	NA	NA	NA	NA	NA	NA	NA	NA	NA	NA	NA	NA	NA	Pacific
119	235	363	Spectrogram 1	1	1343.738	1344.793	39.3	519.8	0.5	4.549	257.8	140.6	101.6	359.4	125	Growl	24	96.89999999	Good	LFH	Trilled	1	tape2	tape2	NA	NA	NA	NA	NA	NA	NA	NA	NA	NA	NA	NA	NA	NA	NA	Pacific
120	236	364	Spectrogram 1	1	1344.832	1345.652	49.6	438.1	0.6	4.317	156.2	156.2	101.6	257.8	156.2	Growl	74	91.49999999	Good	LFH	Trilled	1	tape2	tape2	NA	NA	NA	NA	NA	NA	NA	NA	NA	NA	NA	NA	NA	NA	NA	Pacific
121	237	365	Spectrogram 1	1	1345.705	1346.767	34.2	443.2	0.5	3.941	132.8	140.6	93.8	226.6	132.8	Growl	55	86.09999991	Good	LFH	Trilled	1	tape2	tape2	NA	NA	NA	NA	NA	NA	NA	NA	NA	NA	NA	NA	NA	NA	NA	Pacific
124	240	376	Spectrogram 1	1	1350.823	1352.114	0	330.7	0.5	3.499	125	164.1	85.9	210.9	164.1	Teepee	36	86.09999991	Good	P	Complex	1	tape2	tape2	NA	NA	NA	NA	NA	NA	NA	NA	NA	NA	NA	NA	NA	NA	NA	Pacific
125	241	377	Spectrogram 1	1	1352.802	1354.035	34.2	632.3	0.6	4.135	210.9	101.6	62.5	273.4	101.6	Whup	45	64.6	Good	LFH	Trilled	1	tape2	tape2	NA	NA	NA	NA	NA	NA	NA	NA	NA	NA	NA	NA	NA	NA	NA	Pacific
126	242	388	Spectrogram 1	1	1381.387	1382.2	3.6	320.5	0.5	4.306	187.5	171.9	46.9	234.4	187.5	Growl	24	53.80000004	Good	LFH	Trilled	1	tape2	tape2	NA	NA	NA	NA	NA	NA	NA	NA	NA	NA	NA	NA	NA	NA	NA	Pacific
127	243	395	Spectrogram 1	1	1407.92	1409.395	59.8	1000	0.6	4.527	218.8	148.4	109.4	328.1	140.6	Whup	93	112.9999999	Good	LFH	Trilled	1	tape2	tape2	NA	NA	NA	NA	NA	NA	NA	NA	NA	NA	NA	NA	NA	NA	NA	Pacific
128	244	396	Spectrogram 1	1	1409.874	1411.204	49.6	576.1	0.6	4.111	148.4	140.6	101.6	250	140.6	Whup	74	96.89999999	Good	LFH	Trilled	1	tape2	tape2	NA	NA	NA	NA	NA	NA	NA	NA	NA	NA	NA	NA	NA	NA	NA	Pacific
129	245	399	Spectrogram 1	1	1415.404	1416.191	3.6	1000	0.4	4.621	242.2	164.1	39.1	238	156.2	Growl	27	37.69999998	Good	LFH	Trilled	1	tape2	tape2	NA	NA	NA	NA	NA	NA	NA	NA	NA	NA	NA	NA	NA	NA	NA	Pacific
130	246	407	Spectrogram 1	1	1451.267	1452.146	80.2	729.4	0.4	3.255	140.6	125	117.2	257.8	125	Whup	108	118.3999999	Good	LFH	Trilled	1	tape2	tape2	NA	NA	NA	NA	NA	NA	NA	NA	NA	NA	NA	NA	NA	NA	NA	Pacific
131	247	409	Spectrogram 1	1	1457.536	1458.146	18.9	269.4	0.4	4.035	179.7	148.4	39.1	218.8	148.4	Growl	34	37.69999998	Fair	LFH	Trilled	1	tape2	tape2	NA	NA	NA	NA	NA	NA	NA	NA	NA	NA	NA	NA	NA	NA	NA	Pacific
132	248	410	Spectrogram 1	1	1461.161	1461.901	34.2	1000	0.4	4.384	320.3	148.4	109.4	429.7	140.6	Whup	64	140.0000001	Good	LFH	Trilled	1	tape2	tape2	NA	NA	NA	NA	NA	NA	NA	NA	NA	NA	NA	NA	NA	NA	NA	Pacific
133	249	411	Spectrogram 1	1	1492.677	1493.857	18.9	346	0.6	4.117	164.1	148.4	46.9	210.9	156.2	Growl	34	43.09999998	Good	LFH	Trilled	1	tape2	tape2	NA	NA	NA	NA	NA	NA	NA	NA	NA	NA	NA	NA	NA	NA	NA	Pacific
134	250	417	Spectrogram 1	1	1606.392	1607.153	24	320.5	0.6	4.46	226.6	78.1	46.9	273.4	70.3	Growl	64	64.6	Fair	LFH	Trilled	1	tape2	tape2	NA	NA	NA	NA	NA	NA	NA	NA	NA	NA	NA	NA	NA	NA	NA	Pacific
135	251	418	Spectrogram 1	1	1612.267	1613.362	18.9	356.3	0.4	4.163	148.4	140.6	101.6	250	132.8	Growl	88	107.6999999	Good	LFH	Trilled	1	tape2	tape2	NA	NA	NA	NA	NA	NA	NA	NA	NA	NA	NA	NA	NA	NA	NA	Pacific
136	252	420	Spectrogram 1	1	1676.413	1677.278	18.9	315.4	0.7	4.99	242.2	132.8	31.2	273.4	62.5	Growl	33	32.29999998	Fair	LFH	Trilled	1	tape2	tape2	NA	NA	NA	NA	NA	NA	NA	NA	NA	NA	NA	NA	NA	NA	NA	Pacific
138	254	422	Spectrogram 1	1	1689.261	1690.965	24	320.5	1.3	4.606	218.8	156.2	46.9	265.6	195.3	Growl	53	48.40000004	Fair	LFH	Trilled	1	tape2	tape2	NA	NA	NA	NA	NA	NA	NA	NA	NA	NA	NA	NA	NA	NA	NA	Pacific
139	255	423	Spectrogram 1	1	1730.117	1731.519	24	289.8	0.8	4.362	187.5	171.9	54.7	242.2	179.7	Growl	46	53.80000004	Fair	LFH	Trilled	1	tape2	tape2	NA	NA	NA	NA	NA	NA	NA	NA	NA	NA	NA	NA	NA	NA	NA	Pacific
140	256	424	Spectrogram 1	1	1751.367	1752.455	75.1	479	0.9	5.387	304.7	195.3	109.4	414.1	171.9	Whup	146	118.3999999	Fair	LFH	Trilled	1	tape2	tape2	NA	NA	NA	NA	NA	NA	NA	NA	NA	NA	NA	NA	NA	NA	NA	Pacific
141	257	425	Spectrogram 1	1	1754.087	1754.303	90.5	990.1	0.1	6.342	765.6	398.4	132.8	898.4	273.4	Swops	206	258.3999998	Fair	P	Complex	1	tape2	tape2	NA	NA	NA	NA	NA	NA	NA	NA	NA	NA	NA	NA	NA	NA	NA	Pacific
142	258	426	Spectrogram 1	1	1754.948	1755.872	64.9	402.3	0.6	3.885	187.5	125	93.8	281.2	117.2	Growl	93	96.89999999	Good	LFH	Trilled	1	tape2	tape2	NA	NA	NA	NA	NA	NA	NA	NA	NA	NA	NA	NA	NA	NA	NA	Pacific
143	225	315	Spectrogram 1	15	4160084.199	4160084.564	93.8	446.9	0.1	4.358	93.8	199.2	179.7	273.4	195.3	Droplet	181	393	NA	NA	NA	5	Atlantic	Gateway06_002K_M19_multi_20080601_184500.aif	4160084.199	NA	4160084.199	50	568398	1155	/Volumes/Elements/52965_Dep06_20080414/52965_Dep06_20080601/Gateway06_002K_M19_multi_20080601_184500.aif	284.199	87.1	12.4	NA	NA	NA	NA	NA	Atlantic
144	228	317	Spectrogram 1	15	4160088.601	4160088.953	53.1	465.6	0.1	5.009	191.4	109.4	74.2	265.6	105.5	Droplet	75	429	NA	NA	NA	3	Atlantic	Gateway06_002K_M19_multi_20080601_184500.aif	4160088.601	NA	4160088.601	44.3	577202	1155	/Volumes/Elements/52965_Dep06_20080414/52965_Dep06_20080601/Gateway06_002K_M19_multi_20080601_184500.aif	288.601	82.4	11.5	NA	NA	NA	NA	NA	Atlantic
145	260	430	Spectrogram 1	15	4236513.465	4236514.5	24.2	217.7	0.1	2.531	15.6	54.7	50.8	66.4	54.7	Teepee	51	51	NA	NA	NA	1	Atlantic	Gateway06_002K_M19_multi_20080602_160000.aif	4236513.465	NA	4236513.465	59.6	426930	1176	/Volumes/Elements/52965_Dep06_20080414/52965_Dep06_20080602/Gateway06_002K_M19_multi_20080602_160000.aif	213.465	89.8	19.3	NA	NA	NA	NA	NA	Atlantic
146	261	457	Spectrogram 1	15	4237971.185	4237972.034	20.2	193.5	0.2	2.648	19.5	46.9	39.1	58.6	46.9	Teepee	45	45	NA	NA	NA	1	Atlantic	Gateway06_002K_M19_multi_20080602_161500.aif	4237971.185	NA	4237971.185	50.7	1542370	1177	/Volumes/Elements/52965_Dep06_20080414/52965_Dep06_20080602/Gateway06_002K_M19_multi_20080602_161500.aif	771.185	84.3	15.9	NA	NA	NA	NA	NA	Atlantic
147	262	474	Spectrogram 1	15	4246300.219	4246301.549	40.3	310.5	0.7	4.384	105.5	62.5	50.8	156.2	54.7	Whup	59	63	NA	NA	NA	1	Atlantic	Gateway06_002K_M19_multi_20080602_184500.aif	4246300.219	NA	4246300.219	43.5	200438	1179	/Volumes/Elements/52965_Dep06_20080414/52965_Dep06_20080602/Gateway06_002K_M19_multi_20080602_184500.aif	100.219	81.9	11.1	NA	NA	NA	NA	NA	Atlantic
148	263	505	Spectrogram 1	15	4251870.656	4251871.234	137.1	520.2	0.2	3.475	78.1	168	160.2	238.3	168	Swops	62	62	NA	NA	NA	3	Atlantic	Gateway06_002K_M19_multi_20080602_201500.aif	4251870.656	NA	4251870.656	49.6	541312	1181	/Volumes/Elements/52965_Dep06_20080414/52965_Dep06_20080602/Gateway06_002K_M19_multi_20080602_201500.aif	270.656	82.9	10.9	NA	NA	NA	NA	NA	Atlantic
152	267	842	Spectrogram 1	15	4408376.113	4408377.148	56.5	435.5	0.4	4.776	218.8	105.5	82	300.8	89.8	Whup	95	86	NA	NA	NA	1	Atlantic	Gateway06_002K_M19_multi_20080604_154500.aif	4408376.113	NA	4408376.113	43.8	352226	1224	/Volumes/Elements/52965_Dep06_20080414/52965_Dep06_20080604/Gateway06_002K_M19_multi_20080604_154500.aif	176.113	82.9	10.5	NA	NA	NA	NA	NA	Atlantic
153	268	850	Spectrogram 1	15	4408753.943	4408754.756	68.5	661.3	0.4	5.258	226.6	109.4	85.9	312.5	97.7	Swops	91	91	NA	NA	NA	1	Atlantic	Gateway06_002K_M19_multi_20080604_154500.aif	4408753.943	NA	4408753.943	46.3	1107886	1224	/Volumes/Elements/52965_Dep06_20080414/52965_Dep06_20080604/Gateway06_002K_M19_multi_20080604_154500.aif	553.943	82.6	13.3	NA	NA	NA	NA	NA	Atlantic
154	269	906	Spectrogram 1	15	4409910.103	4409911.766	36.3	697.6	1	5.155	253.9	89.8	66.4	320.3	78.1	Swops	69	81	NA	NA	NA	2	Atlantic	Gateway06_002K_M19_multi_20080604_160000.aif	4409910.103	NA	4409910.103	42.7	1620206	1224	/Volumes/Elements/52965_Dep06_20080414/52965_Dep06_20080604/Gateway06_002K_M19_multi_20080604_160000.aif	810.103	81.7	10.6	NA	NA	NA	NA	NA	Atlantic
155	270	916	Spectrogram 1	15	4410064.566	4410071.253	137.1	366.9	6	4.585	105.5	199.2	164.1	269.5	203.1	Swops	187	183	NA	NA	NA	10	Atlantic	Gateway06_002K_M19_multi_20080604_161500.aif	4410064.566	NA	4410064.566	39.1	129132	1225	/Volumes/Elements/52965_Dep06_20080414/52965_Dep06_20080604/Gateway06_002K_M19_multi_20080604_161500.aif	64.566	78.3	10.4	NA	NA	NA	NA	NA	Atlantic
157	272	955	Spectrogram 1	15	4411170.458	4411170.975	56.5	584.7	0.2	5.753	207	160.2	82	289.1	210.9	Swops	58	89	NA	NA	NA	1	Atlantic	Gateway06_002K_M19_multi_20080604_163000.aif	4411170.458	NA	4411170.458	49.4	540916	1225	/Volumes/Elements/52965_Dep06_20080414/52965_Dep06_20080604/Gateway06_002K_M19_multi_20080604_163000.aif	270.458	81.4	17.6	NA	NA	NA	NA	NA	Atlantic
159	274	983	Spectrogram 1	15	4411776.28	4411777.13	104.8	576.6	0.2	5.906	234.4	234.4	144.5	378.9	214.8	Droplet	140	399	NA	NA	NA	1	Atlantic	Gateway06_002K_M19_multi_20080604_163000.aif	4411776.28	NA	4411776.28	44.4	1752560	1225	/Volumes/Elements/52965_Dep06_20080414/52965_Dep06_20080604/Gateway06_002K_M19_multi_20080604_163000.aif	876.28	80.7	13.2	NA	NA	NA	NA	NA	Atlantic
160	275	988	Spectrogram 1	15	4411903.138	4411904.283	32.3	254	0.6	4.034	164.1	66.4	46.9	210.9	66.4	Growl	48	62	NA	NA	NA	1	Atlantic	Gateway06_002K_M19_multi_20080604_164500.aif	4411903.138	NA	4411903.138	40.7	206276	1225	/Volumes/Elements/52965_Dep06_20080414/52965_Dep06_20080604/Gateway06_002K_M19_multi_20080604_164500.aif	103.138	78.9	11.4	NA	NA	NA	NA	NA	Atlantic
161	276	996	Spectrogram 1	15	4412151.886	4412152.588	48.4	443.5	0.2	4.884	160.2	89.8	66.4	226.6	74.2	Swops	64	67	NA	NA	NA	1	Atlantic	Gateway06_002K_M19_multi_20080604_164500.aif	4412151.886	NA	4412151.886	45.7	703772	1225	/Volumes/Elements/52965_Dep06_20080414/52965_Dep06_20080604/Gateway06_002K_M19_multi_20080604_164500.aif	351.886	79.8	15.4	NA	NA	NA	NA	NA	Atlantic
162	277	998	Spectrogram 1	15	4412177.143	4412178.066	56.5	420.3	0.5	4.306	183.6	74.2	66.4	250	74.2	Whup	69	69	NA	NA	NA	3	Atlantic	Gateway06_002K_M19_multi_20080604_164500.aif	4412177.143	NA	4412177.143	40.2	754286	1225	/Volumes/Elements/52965_Dep06_20080414/52965_Dep06_20080604/Gateway06_002K_M19_multi_20080604_164500.aif	377.143	78.7	10.9	NA	NA	NA	NA	NA	Atlantic
163	278	1004	Spectrogram 1	15	4412242.263	4412243.002	52.4	536.3	0.2	5.537	191.4	199.2	82	273.4	207	Swops	89	67	NA	NA	NA	1	Atlantic	Gateway06_002K_M19_multi_20080604_164500.aif	4412242.263	NA	4412242.263	47.3	884526	1225	/Volumes/Elements/52965_Dep06_20080414/52965_Dep06_20080604/Gateway06_002K_M19_multi_20080604_164500.aif	442.263	82.4	14.5	NA	NA	NA	NA	NA	Atlantic
164	279	1011	Spectrogram 1	15	4412344.662	4412345.29	108.9	399.2	0.1	4.836	117.2	171.9	148.4	265.6	168	Droplet	142	434	NA	NA	NA	1	Atlantic	Gateway06_002K_M19_multi_20080604_164500.aif	4412344.662	NA	4412344.662	44.6	1089324	1225	/Volumes/Elements/52965_Dep06_20080414/52965_Dep06_20080604/Gateway06_002K_M19_multi_20080604_164500.aif	544.662	80.5	13.7	NA	NA	NA	NA	NA	Atlantic
165	280	1020	Spectrogram 1	15	4412584.078	4412584.817	48.4	121	0.6	3.432	46.9	74.2	58.6	105.5	74.2	Teepee	46	61	NA	NA	NA	1	Atlantic	Gateway06_002K_M19_multi_20080604_164500.aif	4412584.078	NA	4412584.078	43.1	1568156	1225	/Volumes/Elements/52965_Dep06_20080414/52965_Dep06_20080604/Gateway06_002K_M19_multi_20080604_164500.aif	784.078	77.1	15.6	NA	NA	NA	NA	NA	Atlantic
169	284	1254	Spectrogram 1	15	4494147.028	4494148.234	52.9	392	0.7	5.446	203.1	125	74.2	277.3	113.3	Whup	93	116	NA	NA	NA	1	Atlantic	Gateway06_002K_M19_multi_20080605_153000.aif	4494147.028	NA	4494147.028	44.2	894056	1248	/Volumes/Elements/52965_Dep06_20080414/52965_Dep06_20080605/Gateway06_002K_M19_multi_20080605_153000.aif	447.028	83.8	10	NA	NA	NA	NA	NA	Atlantic
171	286	1317	Spectrogram 1	15	4501887.084	4501887.869	41.9	398.6	0.6	4.95	168	93.8	66.4	234.4	89.8	Whup	46	73	NA	NA	NA	1	Atlantic	Gateway06_002K_M19_multi_20080605_174500.aif	4501887.084	NA	4501887.084	42	174168	1250	/Volumes/Elements/52965_Dep06_20080414/52965_Dep06_20080605/Gateway06_002K_M19_multi_20080605_174500.aif	87.084	81.2	10.4	NA	NA	NA	NA	NA	Atlantic
172	287	1318	Spectrogram 1	15	4501965.084	4501966.317	31.4	398.6	0.7	4.447	128.9	89.8	58.6	187.5	93.8	Whup	48	70	NA	NA	NA	1	Atlantic	Gateway06_002K_M19_multi_20080605_174500.aif	4501965.084	NA	4501965.084	43.8	330168	1250	/Volumes/Elements/52965_Dep06_20080414/52965_Dep06_20080605/Gateway06_002K_M19_multi_20080605_174500.aif	165.084	79.4	14	NA	NA	NA	NA	NA	Atlantic
173	288	1321	Spectrogram 1	15	4502010.897	4502012.243	36.6	398.6	0.7	4.908	152.3	93.8	58.6	210.9	97.7	Whup	57	70	NA	NA	NA	1	Atlantic	Gateway06_002K_M19_multi_20080605_174500.aif	4502010.897	NA	4502010.897	43.4	421794	1250	/Volumes/Elements/52965_Dep06_20080414/52965_Dep06_20080605/Gateway06_002K_M19_multi_20080605_174500.aif	210.897	82	11	NA	NA	NA	NA	NA	Atlantic
175	290	1326	Spectrogram 1	15	4502097.588	4502098.766	41.9	377	0.7	4.525	128.9	89.8	62.5	191.4	89.8	Whup	46	69	NA	NA	NA	1	Atlantic	Gateway06_002K_M19_multi_20080605_174500.aif	4502097.588	NA	4502097.588	43.6	595176	1250	/Volumes/Elements/52965_Dep06_20080414/52965_Dep06_20080605/Gateway06_002K_M19_multi_20080605_174500.aif	297.588	80.3	12.8	NA	NA	NA	NA	NA	Atlantic
176	291	1338	Spectrogram 1	15	4502474.592	4502476.079	29.6	391.3	0.5	4.671	160.2	70.3	46.9	207	70.3	Swops	83	45	NA	NA	NA	13	Atlantic	Gateway06_002K_M19_multi_20080605_174500.aif	4502474.592	NA	4502474.592	49.3	1349184	1250	/Volumes/Elements/52965_Dep06_20080414/52965_Dep06_20080605/Gateway06_002K_M19_multi_20080605_174500.aif	674.592	83.8	15.7	NA	NA	NA	NA	NA	Atlantic
179	294	1475	Spectrogram 1	15	4509718.437	4509725.36	13	181.8	5.7	4.029	62.5	66.4	50.8	113.3	58.6	Teepee	70	56	NA	NA	NA	5	Atlantic	Gateway06_002K_M19_multi_20080605_194500.aif	4509718.437	NA	4509718.437	43.8	1436874	1252	/Volumes/Elements/52965_Dep06_20080414/52965_Dep06_20080605/Gateway06_002K_M19_multi_20080605_194500.aif	718.437	82.3	11.1	NA	NA	NA	NA	NA	Atlantic
180	295	1478	Spectrogram 1	15	4509826.007	4509827.106	7.2	461	0.4	3.234	121.1	117.2	7.8	128.9	117.2	Teepee	150	105	NA	NA	NA	5	Atlantic	Gateway06_002K_M19_multi_20080605_194500.aif	4509826.007	NA	4509826.007	55	1652014	1252	/Volumes/Elements/52965_Dep06_20080414/52965_Dep06_20080605/Gateway06_002K_M19_multi_20080605_194500.aif	826.007	84.7	16.4	NA	NA	NA	NA	NA	Atlantic
188	303	1606	Spectrogram 1	15	4526294.972	4526296.03	28.2	246.4	0.3	3.638	70.3	74.2	58.6	128.9	70.3	Teepee	101	61	NA	NA	NA	4	Atlantic	Gateway06_002K_M19_multi_20080606_003000.aif	4526294.972	NA	4526294.972	48.2	389944	1257	/Volumes/Elements/52965_Dep06_20080414/52965_Dep06_20080606/Gateway06_002K_M19_multi_20080606_003000.aif	194.972	87.3	10.9	NA	NA	NA	NA	NA	Atlantic
189	304	1611	Spectrogram 1	15	4526775.39	4526776.489	35.1	376.8	0.3	3.444	31.2	74.2	58.6	89.8	66.4	Teepee	91	59	NA	NA	NA	9	Atlantic	Gateway06_002K_M19_multi_20080606_003000.aif	4526775.39	NA	4526775.39	52.8	1350780	1257	/Volumes/Elements/52965_Dep06_20080414/52965_Dep06_20080606/Gateway06_002K_M19_multi_20080606_003000.aif	675.39	84.9	15.7	NA	NA	NA	NA	NA	Atlantic
191	306	1819	Spectrogram 1	15	4597300.503	4597301.608	31.2	193.7	0.4	3.689	101.6	58.6	46.9	148.4	54.7	Teepee	80	60	NA	NA	NA	5	Atlantic	Gateway06_002K_M19_multi_20080606_201500.aif	4597300.503	NA	4597300.503	51.1	201006	1277	/Volumes/Elements/52965_Dep06_20080414/52965_Dep06_20080606/Gateway06_002K_M19_multi_20080606_201500.aif	100.503	84	18.1	NA	NA	NA	NA	NA	Atlantic
192	307	1869	Spectrogram 1	15	4614523.551	4614524.816	32.4	253.6	0.3	3.363	31.2	58.6	46.9	78.1	50.8	Teepee	77	38	NA	NA	NA	4	Atlantic	Gateway06_002K_M19_multi_20080607_010000.aif	4614523.551	NA	4614523.551	49.9	447102	1281	/Volumes/Elements/52965_Dep06_20080414/52965_Dep06_20080607/Gateway06_002K_M19_multi_20080607_010000.aif	223.551	81.5	16.6	NA	NA	NA	NA	NA	Atlantic
193	308	1874	Spectrogram 1	5	4614792.89	4614793.595	36	350.3	0.4	4.469	93.8	89.8	66.4	160.2	89.8	Growl	99	51	NA	NA	NA	3	Atlantic	Gateway06_002K_M19_multi_20080607_010000.aif	4614792.89	NA	4614792.89	51.4	985780	1281	/Volumes/Elements/52965_Dep06_20080414/52965_Dep06_20080607/Gateway06_002K_M19_multi_20080607_010000.aif	492.89	80.9	20.1	NA	NA	NA	NA	NA	Atlantic
194	309	1942	Spectrogram 1	15	4620036.27	4620037.405	29	357.8	0.4	3.464	39.1	58.6	46.9	85.9	54.7	Teepee	88	46	NA	NA	NA	4	Atlantic	Gateway06_002K_M19_multi_20080607_023000.aif	4620036.27	NA	4620036.27	53.2	672540	1283	/Volumes/Elements/52965_Dep06_20080414/52965_Dep06_20080607/Gateway06_002K_M19_multi_20080607_023000.aif	336.27	83.5	19.3	NA	NA	NA	NA	NA	Atlantic
202	317	2622	Spectrogram 1	5	5335080.673	5335081.458	34.7	292	0.2	2.982	50.8	54.7	46.9	97.7	54.7	Teepee	61	45	NA	NA	NA	1	Atlantic	Gateway06_002K_M19_multi_20080615_090000.aif	5335080.673	NA	5335080.673	49.6	1561346	1481	/Volumes/Elements/52965_Dep06_20080414/52965_Dep06_20080615/Gateway06_002K_M19_multi_20080615_090000.aif	780.673	84.2	14.9	NA	NA	NA	NA	NA	Atlantic
205	320	3174	Spectrogram 1	15	4131669.887	4131671.453	42.6	303.6	1.1	4.716	136.7	66.4	50.8	187.5	62.5	Growl	55.2	168.6	NA	NA	NA	1	Atlantic	Gateway06_002K_M19_multi_20080601_104500.aif	4131669.887	NA	4131669.887	48.6	1339774	1147	/Volumes/Elements/52965_Dep06_20080414/52965_Dep06_20080601/Gateway06_002K_M19_multi_20080601_104500.aif	669.887	42.3	6.3	NA	NA	NA	NA	NA	Atlantic
206	321	3179	Spectrogram 1	15	4142142.569	4142142.94	75.6	495.2	0.3	5.994	312.5	199.2	93.8	406.2	222.7	Swops	162.8	464.6	NA	NA	NA	5	Atlantic	Gateway06_002K_M19_multi_20080601_134500.aif	4142142.569	NA	4142142.569	42.9	685138	1150	/Volumes/Elements/52965_Dep06_20080414/52965_Dep06_20080601/Gateway06_002K_M19_multi_20080601_134500.aif	342.569	39.9	3	NA	NA	NA	NA	NA	Atlantic
207	322	3180	Spectrogram 1	15	4142143.465	4142143.779	86.3	508	0.2	5.671	316.4	218.8	93.8	410.2	222.7	Swops	185.5	473.3	NA	NA	NA	5	Atlantic	Gateway06_002K_M19_multi_20080601_134500.aif	4142143.465	NA	4142143.465	43.9	686930	1150	/Volumes/Elements/52965_Dep06_20080414/52965_Dep06_20080601/Gateway06_002K_M19_multi_20080601_134500.aif	343.465	40.5	3.4	NA	NA	NA	NA	NA	Atlantic
208	323	3181	Spectrogram 1	15	4142145.238	4142145.645	67.1	498.4	0.4	5.427	316.4	218.8	78.1	394.5	222.7	Swops	194.2	470.4	NA	NA	NA	5	Atlantic	Gateway06_002K_M19_multi_20080601_134500.aif	4142145.238	NA	4142145.238	44.5	690476	1150	/Volumes/Elements/52965_Dep06_20080414/52965_Dep06_20080601/Gateway06_002K_M19_multi_20080601_134500.aif	345.238	42.2	2.3	NA	NA	NA	NA	NA	Atlantic
209	324	3182	Spectrogram 1	15	4142146.153	4142146.55	79.9	517.6	0.4	5.835	308.6	218.8	93.8	402.3	226.6	Swops	194.2	473.3	NA	NA	NA	5	Atlantic	Gateway06_002K_M19_multi_20080601_134500.aif	4142146.153	NA	4142146.153	42.6	692306	1150	/Volumes/Elements/52965_Dep06_20080414/52965_Dep06_20080601/Gateway06_002K_M19_multi_20080601_134500.aif	346.153	42.2	0.4	NA	NA	NA	NA	NA	Atlantic
210	325	3183	Spectrogram 1	15	4142147.243	4142147.538	70.3	504.8	0.2	5.419	296.9	210.9	78.1	375	222.7	Swops	188.4	470.4	NA	NA	NA	5	Atlantic	Gateway06_002K_M19_multi_20080601_134500.aif	4142147.243	NA	4142147.243	45.3	694486	1150	/Volumes/Elements/52965_Dep06_20080414/52965_Dep06_20080601/Gateway06_002K_M19_multi_20080601_134500.aif	347.243	42.2	3.1	NA	NA	NA	NA	NA	Atlantic
211	326	3184	Spectrogram 1	15	4142452.785	4142453.099	32.3	336.9	0.3	5.991	277.3	156.2	54.7	332	191.4	Swops	66.3	269.8	NA	NA	NA	6	Atlantic	Gateway06_002K_M19_multi_20080601_134500.aif	4142452.785	NA	4142452.785	42.9	1305570	1150	/Volumes/Elements/52965_Dep06_20080414/52965_Dep06_20080601/Gateway06_002K_M19_multi_20080601_134500.aif	652.785	41.3	1.6	NA	NA	NA	NA	NA	Atlantic
212	327	3185	Spectrogram 1	15	4142455.667	4142456.018	43	311.8	0.2	5.665	183.6	148.4	78.1	261.7	85.9	Swops	78	275.6	NA	NA	NA	6	Atlantic	Gateway06_002K_M19_multi_20080601_134500.aif	4142455.667	NA	4142455.667	45	1311334	1150	/Volumes/Elements/52965_Dep06_20080414/52965_Dep06_20080601/Gateway06_002K_M19_multi_20080601_134500.aif	655.667	43.9	1.1	NA	NA	NA	NA	NA	Atlantic
213	328	3186	Spectrogram 1	15	4142456.341	4142456.628	39.4	308.2	0.2	5.609	183.6	152.3	70.3	253.9	164.1	Swops	75.1	266.9	NA	NA	NA	6	Atlantic	Gateway06_002K_M19_multi_20080601_134500.aif	4142456.341	NA	4142456.341	44.6	1312682	1150	/Volumes/Elements/52965_Dep06_20080414/52965_Dep06_20080601/Gateway06_002K_M19_multi_20080601_134500.aif	656.341	44	0.6	NA	NA	NA	NA	NA	Atlantic
214	329	3193	Spectrogram 1	15	4144611.904	4144612.551	20.2	669.4	0.5	6.222	367.2	226.6	50.8	418	230.5	Droplet	145.3	436	NA	NA	NA	1	Atlantic	Gateway06_002K_M19_multi_20080601_143000.aif	4144611.904	NA	4144611.904	48.3	223808	1151	/Volumes/Elements/52965_Dep06_20080414/52965_Dep06_20080601/Gateway06_002K_M19_multi_20080601_143000.aif	111.904	43.3	3.2	NA	NA	NA	NA	NA	Atlantic
215	330	3194	Spectrogram 1	15	4144719.081	4144719.967	16.1	592.7	0.7	5.798	312.5	132.8	19.5	332	273.4	Droplet	215.1	389.5	NA	NA	NA	1	Atlantic	Gateway06_002K_M19_multi_20080601_143000.aif	4144719.081	NA	4144719.081	45.7	438162	1151	/Volumes/Elements/52965_Dep06_20080414/52965_Dep06_20080601/Gateway06_002K_M19_multi_20080601_143000.aif	219.081	43	2.7	NA	NA	NA	NA	NA	Atlantic
216	331	3195	Spectrogram 1	15	4145086.696	4145087.123	133.7	715.1	0.2	5.129	195.3	218.8	171.9	367.2	218.8	Droplet	168.6	598.8	NA	NA	NA	1	Atlantic	Gateway06_002K_M19_multi_20080601_143000.aif	4145086.696	NA	4145086.696	45.6	1173392	1151	/Volumes/Elements/52965_Dep06_20080414/52965_Dep06_20080601/Gateway06_002K_M19_multi_20080601_143000.aif	586.696	39	6.6	NA	NA	NA	NA	NA	Atlantic
217	332	3196	Spectrogram 1	15	4145101.611	4145102.571	169.4	786.3	0.7	5.472	410.2	226.6	191.4	601.6	222.7	Droplet	203.5	552.3	NA	NA	NA	1	Atlantic	Gateway06_002K_M19_multi_20080601_143000.aif	4145101.611	NA	4145101.611	40.2	1203222	1151	/Volumes/Elements/52965_Dep06_20080414/52965_Dep06_20080601/Gateway06_002K_M19_multi_20080601_143000.aif	601.611	36.7	3.5	NA	NA	NA	NA	NA	Atlantic
218	333	3197	Spectrogram 1	15	4145962.574	4145963.276	96.8	891.1	0.6	6.088	320.3	234.4	101.6	421.9	285.2	Droplet	209.3	703.5	NA	NA	NA	1	Atlantic	Gateway06_002K_M19_multi_20080601_144500.aif	4145962.574	NA	4145962.574	48.3	1125148	1151	/Volumes/Elements/52965_Dep06_20080414/52965_Dep06_20080601/Gateway06_002K_M19_multi_20080601_144500.aif	562.574	47.7	0.6	NA	NA	NA	NA	NA	Atlantic
219	334	3198	Spectrogram 1	15	4146020.125	4146020.644	145.3	681.5	0.4	5.601	253.9	250	171.9	425.8	253.9	Droplet	220.9	610.5	NA	NA	NA	1	Atlantic	Gateway06_002K_M19_multi_20080601_144500.aif	4146020.125	NA	4146020.125	46.6	1240250	1151	/Volumes/Elements/52965_Dep06_20080414/52965_Dep06_20080601/Gateway06_002K_M19_multi_20080601_144500.aif	620.125	43.4	3.2	NA	NA	NA	NA	NA	Atlantic
220	335	3200	Spectrogram 1	5	4151640.332	4151641.404	52.8	287.4	0.8	4.982	152.3	97.7	66.4	218.8	101.6	Growl	96.8	71	NA	NA	NA	1	Atlantic	Gateway06_002K_M19_multi_20080601_161500.aif	4151640.332	NA	4151640.332	38.6	1680664	1153	/Volumes/Elements/52965_Dep06_20080414/52965_Dep06_20080601/Gateway06_002K_M19_multi_20080601_161500.aif	840.332	34.4	4.2	NA	NA	NA	NA	NA	Atlantic
221	336	3201	Spectrogram 1	15	4154174.027	4154174.497	109.3	575.5	0.4	5.87	273.4	179.7	132.8	406.2	148.4	Droplet	124.3	302.7	NA	NA	NA	1	Atlantic	Gateway06_002K_M19_multi_20080601_170000.aif	4154174.027	NA	4154174.027	41.3	1348054	1153	/Volumes/Elements/52965_Dep06_20080414/52965_Dep06_20080601/Gateway06_002K_M19_multi_20080601_170000.aif	674.027	38.8	2.5	NA	NA	NA	NA	NA	Atlantic
222	337	3202	Spectrogram 1	15	4154178.494	4154178.847	73.6	631.3	0.3	6.014	312.5	164.1	89.8	402.3	113.3	Droplet	81.1	378.4	NA	NA	NA	1	Atlantic	Gateway06_002K_M19_multi_20080601_170000.aif	4154178.494	NA	4154178.494	42.1	1356988	1153	/Volumes/Elements/52965_Dep06_20080414/52965_Dep06_20080601/Gateway06_002K_M19_multi_20080601_170000.aif	678.494	40	2.1	NA	NA	NA	NA	NA	Atlantic
223	338	3207	Spectrogram 1	15	4159472.771	4159473.842	76.9	233.8	0.7	4.851	128.9	117.2	78.1	207	101.6	Growl	141.9	89.2	NA	NA	NA	1	Atlantic	Gateway06_002K_M19_multi_20080601_183000.aif	4159472.771	NA	4159472.771	35.2	1145542	1155	/Volumes/Elements/52965_Dep06_20080414/52965_Dep06_20080601/Gateway06_002K_M19_multi_20080601_183000.aif	572.771	30.3	4.9	NA	NA	NA	NA	NA	Atlantic
224	339	3208	Spectrogram 1	15	4159698.081	4159699.928	39.9	328.9	1.4	5.587	214.8	105.5	58.6	273.4	109.4	Growl	115.6	261.3	NA	NA	NA	1	Atlantic	Gateway06_002K_M19_multi_20080601_183000.aif	4159698.081	NA	4159698.081	34.9	1596162	1155	/Volumes/Elements/52965_Dep06_20080414/52965_Dep06_20080601/Gateway06_002K_M19_multi_20080601_183000.aif	798.081	32.3	2.6	NA	NA	NA	NA	NA	Atlantic
225	340	3209	Spectrogram 1	15	4160088.455	4160088.987	53.2	465.6	0.2	5.149	226.6	109.4	70.3	296.9	105.5	Swops	69.4	436.7	NA	NA	NA	2	Atlantic	Gateway06_002K_M19_multi_20080601_184500.aif	4160088.455	NA	4160088.455	42.5	576910	1155	/Volumes/Elements/52965_Dep06_20080414/52965_Dep06_20080601/Gateway06_002K_M19_multi_20080601_184500.aif	288.455	32.6	9.9	NA	NA	NA	NA	NA	Atlantic
226	341	3219	Spectrogram 1	15	4165029.303	4165035.326	48.4	373	5.2	5.753	226.6	156.2	54.7	281.2	164.1	Swops	73	289.2	NA	NA	NA	4	Atlantic	Gateway06_002K_M19_multi_20080601_200000.aif	4165029.303	NA	4165029.303	38.8	1458606	1156	/Volumes/Elements/52965_Dep06_20080414/52965_Dep06_20080601/Gateway06_002K_M19_multi_20080601_200000.aif	729.303	37.8	1	NA	NA	NA	NA	NA	Atlantic
227	342	3222	Spectrogram 1	15	4176920.874	4176927.34	80.6	1000	5.7	6.488	695.3	171.9	82	777.3	164.1	Swops	154.1	286.5	NA	NA	NA	5	Atlantic	Gateway06_002K_M19_multi_20080601_233000.aif	4176920.874	NA	4176920.874	36.5	41748	1160	/Volumes/Elements/52965_Dep06_20080414/52965_Dep06_20080601/Gateway06_002K_M19_multi_20080601_233000.aif	20.874	41	-4.5	NA	NA	NA	NA	NA	Atlantic
228	343	3223	Spectrogram 1	15	4176942.996	4176943.836	32.3	412.1	0.7	5.536	257.8	82	46.9	304.7	82	Droplet	102.7	321.6	NA	NA	NA	3	Atlantic	Gateway06_002K_M19_multi_20080601_233000.aif	4176942.996	NA	4176942.996	39.4	85992	1160	/Volumes/Elements/52965_Dep06_20080414/52965_Dep06_20080601/Gateway06_002K_M19_multi_20080601_233000.aif	42.996	38.8	0.6	NA	NA	NA	NA	NA	Atlantic
229	344	3227	Spectrogram 1	15	4186672.071	4186677.835	104.8	1000	4.8	6.405	652.3	183.6	121.1	773.4	164.1	Swops	129.7	191.9	NA	NA	NA	5	Atlantic	Gateway06_002K_M19_multi_20080602_020000.aif	4186672.071	NA	4186672.071	35.8	1544142	1162	/Volumes/Elements/52965_Dep06_20080414/52965_Dep06_20080602/Gateway06_002K_M19_multi_20080602_020000.aif	772.071	33.1	2.7	NA	NA	NA	NA	NA	Atlantic
230	345	3228	Spectrogram 1	15	4187069.497	4187071.049	145.2	991.9	1.3	6.708	664.1	293	171.9	835.9	289.1	Swops	208.1	327	NA	NA	NA	2	Atlantic	Gateway06_002K_M19_multi_20080602_021500.aif	4187069.497	NA	4187069.497	33.4	538994	1163	/Volumes/Elements/52965_Dep06_20080414/52965_Dep06_20080602/Gateway06_002K_M19_multi_20080602_021500.aif	269.497	31.5	1.9	NA	NA	NA	NA	NA	Atlantic
231	346	3238	Spectrogram 1	15	4252116.465	4252117.278	52.4	420.3	0.6	5.483	210.9	105.5	70.3	281.2	78.1	Whup	93.7	257.8	NA	NA	NA	1	Atlantic	Gateway06_002K_M19_multi_20080602_201500.aif	4252116.465	NA	4252116.465	41.7	1032930	1181	/Volumes/Elements/52965_Dep06_20080414/52965_Dep06_20080602/Gateway06_002K_M19_multi_20080602_201500.aif	516.465	35.6	6	NA	NA	NA	NA	NA	Atlantic
232	347	3239	Spectrogram 1	15	4252523.994	4252527.359	56	384	2.9	6.188	257.8	187.5	66.4	324.2	269.5	Swops	90.3	329	NA	NA	NA	4	Atlantic	Gateway06_002K_M19_multi_20080602_203000.aif	4252523.994	NA	4252523.994	37.9	47988	1181	/Volumes/Elements/52965_Dep06_20080414/52965_Dep06_20080602/Gateway06_002K_M19_multi_20080602_203000.aif	23.994	36.4	1.5	NA	NA	NA	NA	NA	Atlantic
234	349	3241	Spectrogram 1	15	4252537.832	4252539.273	60.5	354.8	1	5.638	207	125	82	289.1	105.5	Growl	174.4	98.8	NA	NA	NA	1	Atlantic	Gateway06_002K_M19_multi_20080602_203000.aif	4252537.832	NA	4252537.832	42.4	75664	1181	/Volumes/Elements/52965_Dep06_20080414/52965_Dep06_20080602/Gateway06_002K_M19_multi_20080602_203000.aif	37.832	35.9	6.5	NA	NA	NA	NA	NA	Atlantic
235	350	3245	Spectrogram 1	15	4254852.938	4254853.631	56.5	347.8	0.4	5.116	175.8	105.5	66.4	242.2	93.8	Whup	98.8	276.2	NA	NA	NA	1	Atlantic	Gateway06_002K_M19_multi_20080602_210000.aif	4254852.938	NA	4254852.938	41.5	1105876	1181	/Volumes/Elements/52965_Dep06_20080414/52965_Dep06_20080602/Gateway06_002K_M19_multi_20080602_210000.aif	552.938	34.6	6.8	NA	NA	NA	NA	NA	Atlantic
236	351	3247	Spectrogram 1	15	4255034.187	4255035.295	60.5	322.6	0.8	5.46	179.7	113.3	74.2	253.9	97.7	Growl	78.9	289.5	NA	NA	NA	1	Atlantic	Gateway06_002K_M19_multi_20080602_210000.aif	4255034.187	NA	4255034.187	39.4	1468374	1181	/Volumes/Elements/52965_Dep06_20080414/52965_Dep06_20080602/Gateway06_002K_M19_multi_20080602_210000.aif	734.187	35.4	4	NA	NA	NA	NA	NA	Atlantic
237	352	3249	Spectrogram 1	15	4255128.295	4255129.182	36.3	153.2	0.6	4.191	70.3	66.4	50.8	121.1	54.7	Growl	105.3	33.8	NA	NA	NA	1	Atlantic	Gateway06_002K_M19_multi_20080602_210000.aif	4255128.295	NA	4255128.295	43.8	1656590	1181	/Volumes/Elements/52965_Dep06_20080414/52965_Dep06_20080602/Gateway06_002K_M19_multi_20080602_210000.aif	828.295	38.6	5.2	NA	NA	NA	NA	NA	Atlantic
239	354	3251	Spectrogram 1	15	4255143.346	4255144.748	94	890.6	0.7	4.518	339.8	136.7	121.1	460.9	136.7	Droplet	110	879.4	NA	NA	NA	1	Atlantic	Gateway06_002K_M19_multi_20080602_210000.aif	4255143.346	NA	4255143.346	43.7	1686692	1181	/Volumes/Elements/52965_Dep06_20080414/52965_Dep06_20080602/Gateway06_002K_M19_multi_20080602_210000.aif	843.346	36.2	7.5	NA	NA	NA	NA	NA	Atlantic
240	355	3261	Spectrogram 1	15	4263160.285	4263161.135	94.8	292.3	0.8	4.859	175.8	121.1	97.7	273.4	105.5	Droplet	108	275.1	NA	NA	NA	1	Atlantic	Gateway06_002K_M19_multi_20080602_231500.aif	4263160.285	NA	4263160.285	38.1	1520570	1184	/Volumes/Elements/52965_Dep06_20080414/52965_Dep06_20080602/Gateway06_002K_M19_multi_20080602_231500.aif	760.285	37.8	0.3	NA	NA	NA	NA	NA	Atlantic
241	356	3262	Spectrogram 1	15	4263548.771	4263549.805	76.6	340.7	0.6	5.38	179.7	121.1	82	261.7	89.8	Growl	110	319.9	NA	NA	NA	1	Atlantic	Gateway06_002K_M19_multi_20080602_233000.aif	4263548.771	NA	4263548.771	39.8	497542	1184	/Volumes/Elements/52965_Dep06_20080414/52965_Dep06_20080602/Gateway06_002K_M19_multi_20080602_233000.aif	248.771	34.5	5.3	NA	NA	NA	NA	NA	Atlantic
242	357	3264	Spectrogram 1	5	4269168.63	4269169.832	44.4	261.9	0.9	5.241	164.1	101.6	58.6	222.7	85.9	Growl	75.6	236.3	NA	NA	NA	1	Atlantic	Gateway06_002K_M19_multi_20080603_010000.aif	4269168.63	NA	4269168.63	36.7	937260	1185	/Volumes/Elements/52965_Dep06_20080414/52965_Dep06_20080603/Gateway06_002K_M19_multi_20080603_010000.aif	468.63	32.4	4.3	NA	NA	NA	NA	NA	Atlantic
243	358	3265	Spectrogram 1	5	4269864.768	4269865.913	48.4	213.7	0.7	4.915	132.8	97.7	58.6	191.4	93.8	Growl	63.1	174.5	NA	NA	NA	1	Atlantic	Gateway06_002K_M19_multi_20080603_011500.aif	4269864.768	NA	4269864.768	37.2	529536	1186	/Volumes/Elements/52965_Dep06_20080414/52965_Dep06_20080603/Gateway06_002K_M19_multi_20080603_011500.aif	264.768	31.8	5.4	NA	NA	NA	NA	NA	Atlantic
244	359	3268	Spectrogram 1	15	4294899.901	4294905.798	140.3	806.5	5.3	5.697	335.9	187.5	148.4	484.4	168	Swops	150.5	796.8	NA	NA	NA	7	Atlantic	Gateway06_002K_M19_multi_20080603_081500.aif	4294899.901	NA	4294899.901	45.7	199802	1193	/Volumes/Elements/52965_Dep06_20080414/52965_Dep06_20080603/Gateway06_002K_M19_multi_20080603_081500.aif	99.901	44.6	1.1	NA	NA	NA	NA	NA	Atlantic
249	364	3292	Spectrogram 1	15	4405978.588	4405979.401	49.4	234.9	0.6	5.087	148.4	89.8	58.6	207	62.5	Droplet	74.4	83.1	NA	NA	NA	1	Atlantic	Gateway06_002K_M19_multi_20080604_150000.aif	4405978.588	NA	4405978.588	38	957176	1223	/Volumes/Elements/52965_Dep06_20080414/52965_Dep06_20080604/Gateway06_002K_M19_multi_20080604_150000.aif	478.588	32.6	5.4	NA	NA	NA	NA	NA	Atlantic
250	365	3296	Spectrogram 1	15	4406329.913	4406331.354	36.3	294	1	5.702	218.8	109.4	50.8	269.5	78.1	Growl	182.4	78.2	NA	NA	NA	1	Atlantic	Gateway06_002K_M19_multi_20080604_150000.aif	4406329.913	NA	4406329.913	36	1659826	1223	/Volumes/Elements/52965_Dep06_20080414/52965_Dep06_20080604/Gateway06_002K_M19_multi_20080604_150000.aif	829.913	35.8	0.2	NA	NA	NA	NA	NA	Atlantic
253	368	3301	Spectrogram 1	15	4407493.256	4407494.48	36.3	294.4	0.2	2.845	19.5	62.5	50.8	70.3	62.5	Teepee	43.4	64.5	NA	NA	NA	1	Atlantic	Gateway06_002K_M19_multi_20080604_153000.aif	4407493.256	NA	4407493.256	51	386512	1224	/Volumes/Elements/52965_Dep06_20080414/52965_Dep06_20080604/Gateway06_002K_M19_multi_20080604_153000.aif	193.256	30.1	20.9	NA	NA	NA	NA	NA	Atlantic
255	370	3303	Spectrogram 1	15	4408447.386	4408448.568	36	262.1	0.7	4.467	117.2	66.4	46.9	164.1	54.7	Growl	55.8	88.1	NA	NA	NA	1	Atlantic	Gateway06_002K_M19_multi_20080604_154500.aif	4408447.386	NA	4408447.386	39.1	494772	1224	/Volumes/Elements/52965_Dep06_20080414/52965_Dep06_20080604/Gateway06_002K_M19_multi_20080604_154500.aif	247.386	31.1	6.1	NA	NA	NA	NA	NA	Atlantic
256	371	3304	Spectrogram 1	15	4408589.213	4408590.391	31	260.9	0.7	4.785	164.1	85.9	46.9	210.9	89.8	Growl	75.7	90.6	NA	NA	NA	2	Atlantic	Gateway06_002K_M19_multi_20080604_154500.aif	4408589.213	NA	4408589.213	38.9	778426	1224	/Volumes/Elements/52965_Dep06_20080414/52965_Dep06_20080604/Gateway06_002K_M19_multi_20080604_154500.aif	389.213	31	7.9	NA	NA	NA	NA	NA	Atlantic
257	372	3306	Spectrogram 1	15	4409176.64	4409177.897	34.7	286.3	0.8	4.601	168	78.1	50.8	218.8	78.1	Growl	62	55.8	NA	NA	NA	1	Atlantic	Gateway06_002K_M19_multi_20080604_160000.aif	4409176.64	NA	4409176.64	37.9	153280	1224	/Volumes/Elements/52965_Dep06_20080414/52965_Dep06_20080604/Gateway06_002K_M19_multi_20080604_160000.aif	76.64	31	6.9	NA	NA	NA	NA	NA	Atlantic
258	373	3308	Spectrogram 1	15	4409199.547	4409205.273	137.1	455.6	4.9	5.494	222.7	222.7	179.7	402.3	207	Swops	196	441.7	NA	NA	NA	9	Atlantic	Gateway06_002K_M19_multi_20080604_160000.aif	4409199.547	NA	4409199.547	36.2	199094	1224	/Volumes/Elements/52965_Dep06_20080414/52965_Dep06_20080604/Gateway06_002K_M19_multi_20080604_160000.aif	99.547	30.3	5.9	NA	NA	NA	NA	NA	Atlantic
260	375	3314	Spectrogram 1	15	4409739.783	4409740.965	32.3	305.5	0.7	5.063	203.1	93.8	46.9	250	85.9	Growl	73.2	102.9	NA	NA	NA	1	Atlantic	Gateway06_002K_M19_multi_20080604_160000.aif	4409739.783	NA	4409739.783	38.1	1279566	1224	/Volumes/Elements/52965_Dep06_20080414/52965_Dep06_20080604/Gateway06_002K_M19_multi_20080604_160000.aif	639.783	30.9	7.2	NA	NA	NA	NA	NA	Atlantic
261	376	3317	Spectrogram 1	15	4409994.938	4409995.899	36.3	165.3	0.4	4.295	85.9	82	43	128.9	85.9	Growl	61	57.9	NA	NA	NA	1	Atlantic	Gateway06_002K_M19_multi_20080604_160000.aif	4409994.938	NA	4409994.938	37	1789876	1224	/Volumes/Elements/52965_Dep06_20080414/52965_Dep06_20080604/Gateway06_002K_M19_multi_20080604_160000.aif	894.938	29.4	7.6	NA	NA	NA	NA	NA	Atlantic
262	377	3319	Spectrogram 1	15	4410062.069	4410062.571	26.9	302.4	0.3	5.313	168	156.2	54.7	222.7	136.7	Droplet	43.8	179.3	NA	NA	NA	7	Atlantic	Gateway06_002K_M19_multi_20080604_161500.aif	4410062.069	NA	4410062.069	40.1	124138	1225	/Volumes/Elements/52965_Dep06_20080414/52965_Dep06_20080604/Gateway06_002K_M19_multi_20080604_161500.aif	62.069	34	1.8	NA	NA	NA	NA	NA	Atlantic
263	378	3322	Spectrogram 1	15	4410155.322	4410156.347	32.5	302.4	0.7	5.496	171.9	121.1	46.9	218.8	171.9	Droplet	78.3	121.4	NA	NA	NA	3	Atlantic	Gateway06_002K_M19_multi_20080604_161500.aif	4410155.322	NA	4410155.322	40.3	310644	1225	/Volumes/Elements/52965_Dep06_20080414/52965_Dep06_20080604/Gateway06_002K_M19_multi_20080604_161500.aif	155.322	33.3	8.3	NA	NA	NA	NA	NA	Atlantic
264	379	3324	Spectrogram 1	15	4410258.192	4410259.042	44.4	278.2	0.4	4.544	128.9	82	50.8	179.7	78.1	Whup	65.4	105	NA	NA	NA	2	Atlantic	Gateway06_002K_M19_multi_20080604_161500.aif	4410258.192	NA	4410258.192	39.4	516384	1225	/Volumes/Elements/52965_Dep06_20080414/52965_Dep06_20080604/Gateway06_002K_M19_multi_20080604_161500.aif	258.192	29.6	9.8	NA	NA	NA	NA	NA	Atlantic
265	380	3326	Spectrogram 1	15	4410396.938	4410398.231	44.4	246	0.7	4.667	148.4	89.8	62.5	210.9	89.8	Growl	57.9	61.1	NA	NA	NA	1	Atlantic	Gateway06_002K_M19_multi_20080604_161500.aif	4410396.938	NA	4410396.938	38	793876	1225	/Volumes/Elements/52965_Dep06_20080414/52965_Dep06_20080604/Gateway06_002K_M19_multi_20080604_161500.aif	396.938	30.5	7.5	NA	NA	NA	NA	NA	Atlantic
266	381	3327	Spectrogram 1	15	4410508.327	4410509.571	67.5	508.1	1	5.846	351.6	140.6	89.8	441.4	140.6	Whup	83.6	116.8	NA	NA	NA	1	Atlantic	Gateway06_002K_M19_multi_20080604_161500.aif	4410508.327	NA	4410508.327	38.3	1016654	1225	/Volumes/Elements/52965_Dep06_20080414/52965_Dep06_20080604/Gateway06_002K_M19_multi_20080604_161500.aif	508.327	32.7	5.6	NA	NA	NA	NA	NA	Atlantic
268	383	3330	Spectrogram 1	15	4410626.793	4410628.012	28.2	290.3	0.8	5.257	207	85.9	35.2	242.2	93.8	Growl	54.7	45	NA	NA	NA	1	Atlantic	Gateway06_002K_M19_multi_20080604_161500.aif	4410626.793	NA	4410626.793	40.5	1253586	1225	/Volumes/Elements/52965_Dep06_20080414/52965_Dep06_20080604/Gateway06_002K_M19_multi_20080604_161500.aif	626.793	33.4	7.1	NA	NA	NA	NA	NA	Atlantic
269	384	3331	Spectrogram 1	15	4410756.631	4410757.888	32.3	266.1	0.8	4.849	156.2	82	46.9	203.1	85.9	Growl	75	51.5	NA	NA	NA	1	Atlantic	Gateway06_002K_M19_multi_20080604_161500.aif	4410756.631	NA	4410756.631	40.7	1513262	1225	/Volumes/Elements/52965_Dep06_20080414/52965_Dep06_20080604/Gateway06_002K_M19_multi_20080604_161500.aif	756.631	34.4	6.3	NA	NA	NA	NA	NA	Atlantic
272	387	3339	Spectrogram 1	15	4411776.28	4411777.13	104.8	576.6	0.2	5.906	234.4	234.4	144.5	378.9	214.8	Droplet	127.5	225.3	NA	NA	NA	1	Atlantic	Gateway06_002K_M19_multi_20080604_163000.aif	4411776.28	NA	4411776.28	44.4	1752560	1225	/Volumes/Elements/52965_Dep06_20080414/52965_Dep06_20080604/Gateway06_002K_M19_multi_20080604_163000.aif	876.28	31.2	13.2	NA	NA	NA	NA	NA	Atlantic
273	388	3340	Spectrogram 1	15	4411820.228	4411821.263	56.5	496.3	0.4	5.239	316.4	113.3	82	398.4	105.5	Whup	78.2	86.8	NA	NA	NA	1	Atlantic	Gateway06_002K_M19_multi_20080604_164500.aif	4411820.228	NA	4411820.228	42.8	40456	1225	/Volumes/Elements/52965_Dep06_20080414/52965_Dep06_20080604/Gateway06_002K_M19_multi_20080604_164500.aif	20.228	30.7	12.1	NA	NA	NA	NA	NA	Atlantic
274	389	3341	Spectrogram 1	15	4411903.138	4411904.283	32.3	254	0.6	4.034	164.1	66.4	46.9	210.9	66.4	Growl	42.9	58.9	NA	NA	NA	1	Atlantic	Gateway06_002K_M19_multi_20080604_164500.aif	4411903.138	NA	4411903.138	40.7	206276	1225	/Volumes/Elements/52965_Dep06_20080414/52965_Dep06_20080604/Gateway06_002K_M19_multi_20080604_164500.aif	103.138	29.3	11.4	NA	NA	NA	NA	NA	Atlantic
275	390	3342	Spectrogram 1	15	4412030.808	4412032.138	40.3	286.3	0.8	5.06	203.1	82	46.9	250	74.2	Growl	87.9	70.7	NA	NA	NA	1	Atlantic	Gateway06_002K_M19_multi_20080604_164500.aif	4412030.808	NA	4412030.808	35.5	461616	1225	/Volumes/Elements/52965_Dep06_20080414/52965_Dep06_20080604/Gateway06_002K_M19_multi_20080604_164500.aif	230.808	28.1	7.4	NA	NA	NA	NA	NA	Atlantic
276	391	3343	Spectrogram 1	15	4412177.134	4412178.066	45	362.3	0.5	4.332	179.7	74.2	66.4	246.1	74.2	Whup	60	81.4	NA	NA	NA	2	Atlantic	Gateway06_002K_M19_multi_20080604_164500.aif	4412177.134	NA	4412177.134	40.2	754268	1225	/Volumes/Elements/52965_Dep06_20080414/52965_Dep06_20080604/Gateway06_002K_M19_multi_20080604_164500.aif	377.134	29.4	10.8	NA	NA	NA	NA	NA	Atlantic
277	392	3344	Spectrogram 1	15	4412179.47	4412180.579	80.6	369.6	0.4	4.447	85.9	144.5	105.5	191.4	144.5	Whup	93.2	142.5	NA	NA	NA	2	Atlantic	Gateway06_002K_M19_multi_20080604_164500.aif	4412179.47	NA	4412179.47	41.4	758940	1225	/Volumes/Elements/52965_Dep06_20080414/52965_Dep06_20080604/Gateway06_002K_M19_multi_20080604_164500.aif	379.47	32.4	9	NA	NA	NA	NA	NA	Atlantic
278	393	3349	Spectrogram 1	15	4412848.387	4412849.379	40.3	278.2	0.7	4.876	195.3	82	50.8	246.1	78.1	Growl	114.6	56.8	NA	NA	NA	1	Atlantic	Gateway06_002K_M19_multi_20080604_170000.aif	4412848.387	NA	4412848.387	38.7	296774	1225	/Volumes/Elements/52965_Dep06_20080414/52965_Dep06_20080604/Gateway06_002K_M19_multi_20080604_170000.aif	148.387	32.1	6.6	NA	NA	NA	NA	NA	Atlantic
279	394	3350	Spectrogram 1	15	4413301.544	4413302.8	40.3	286.3	0.7	4.516	179.7	78.1	46.9	226.6	74.2	Growl	68.6	75	NA	NA	NA	1	Atlantic	Gateway06_002K_M19_multi_20080604_170000.aif	4413301.544	NA	4413301.544	40.4	1203088	1225	/Volumes/Elements/52965_Dep06_20080414/52965_Dep06_20080604/Gateway06_002K_M19_multi_20080604_170000.aif	601.544	33.4	7	NA	NA	NA	NA	NA	Atlantic
280	395	3353	Spectrogram 1	15	4417839.384	4417847.808	44.4	366.9	5.1	3.538	97.7	70.3	58.6	156.2	70.3	Teepee	72.2	173.6	NA	NA	NA	4	Atlantic	Gateway06_002K_M19_multi_20080604_181500.aif	4417839.384	NA	4417839.384	43	1278768	1227	/Volumes/Elements/52965_Dep06_20080414/52965_Dep06_20080604/Gateway06_002K_M19_multi_20080604_181500.aif	639.384	33.7	9.3	NA	NA	NA	NA	NA	Atlantic
281	396	3354	Spectrogram 1	15	4417839.508	4417840.389	48.4	342.7	0.3	2.789	58.6	70.3	62.5	121.1	70.3	Droplet	72.2	229.8	NA	NA	NA	4	Atlantic	Gateway06_002K_M19_multi_20080604_181500.aif	4417839.508	NA	4417839.508	46.3	1279016	1227	/Volumes/Elements/52965_Dep06_20080414/52965_Dep06_20080604/Gateway06_002K_M19_multi_20080604_181500.aif	639.508	33.6	11.4	NA	NA	NA	NA	NA	Atlantic
282	397	3355	Spectrogram 1	15	4417844.63	4417847.734	52.4	330.6	2.7	5.576	222.7	105.5	62.5	285.2	70.3	Teepee	127.6	173.6	NA	NA	NA	4	Atlantic	Gateway06_002K_M19_multi_20080604_181500.aif	4417844.63	NA	4417844.63	34.4	1289260	1227	/Volumes/Elements/52965_Dep06_20080414/52965_Dep06_20080604/Gateway06_002K_M19_multi_20080604_181500.aif	644.63	44.2	-9.8	NA	NA	NA	NA	NA	Atlantic
283	398	3362	Spectrogram 1	15	4418838.525	4418846.283	112.9	409.6	6.5	5.797	222.7	179.7	125	347.7	128.9	Swops	150.6	128.5	NA	NA	NA	7	Atlantic	Gateway06_002K_M19_multi_20080604_183000.aif	4418838.525	NA	4418838.525	30.4	1477050	1227	/Volumes/Elements/52965_Dep06_20080414/52965_Dep06_20080604/Gateway06_002K_M19_multi_20080604_183000.aif	738.525	27.9	2.5	NA	NA	NA	NA	NA	Atlantic
284	399	3363	Spectrogram 1	15	4419082.744	4419089.098	60.5	518.6	5.6	5.433	308.6	109.4	62.5	371.1	93.8	Swops	92.7	79	NA	NA	NA	7	Atlantic	Gateway06_002K_M19_multi_20080604_184500.aif	4419082.744	NA	4419082.744	37.4	165488	1227	/Volumes/Elements/52965_Dep06_20080414/52965_Dep06_20080604/Gateway06_002K_M19_multi_20080604_184500.aif	82.744	33	4.4	NA	NA	NA	NA	NA	Atlantic
286	401	3365	Spectrogram 1	15	4419798.946	4419799.5	149.2	334.7	0.1	5.153	125	238.3	175.8	300.8	289.1	Droplet	165.1	187.2	NA	NA	NA	1	Atlantic	Gateway06_002K_M19_multi_20080604_184500.aif	4419798.946	NA	4419798.946	37.3	1597892	1227	/Volumes/Elements/52965_Dep06_20080414/52965_Dep06_20080604/Gateway06_002K_M19_multi_20080604_184500.aif	798.946	27.9	9.4	NA	NA	NA	NA	NA	Atlantic
287	402	3367	Spectrogram 1	15	4419846.111	4419852.798	55.2	403.2	5.9	5.705	234.4	132.8	66.4	300.8	82	Swops	164.2	137.8	NA	NA	NA	8	Atlantic	Gateway06_002K_M19_multi_20080604_184500.aif	4419846.111	NA	4419846.111	37.7	1692222	1227	/Volumes/Elements/52965_Dep06_20080414/52965_Dep06_20080604/Gateway06_002K_M19_multi_20080604_184500.aif	846.111	34.4	3.3	NA	NA	NA	NA	NA	Atlantic
289	404	3370	Spectrogram 1	15	4422136.973	4422139.448	108.9	435.5	1.8	5.649	234.4	179.7	121.1	355.5	132.8	Swops	139.7	150	NA	NA	NA	3	Atlantic	Gateway06_002K_M19_multi_20080604_193000.aif	4422136.973	NA	4422136.973	37.8	873946	1228	/Volumes/Elements/52965_Dep06_20080414/52965_Dep06_20080604/Gateway06_002K_M19_multi_20080604_193000.aif	436.973	31.9	5.9	NA	NA	NA	NA	NA	Atlantic
290	405	3371	Spectrogram 1	15	4422729.133	4422738.258	44.4	371	8	5.201	214.8	85.9	62.5	277.3	82	Teepee	63.1	114.2	NA	NA	NA	5	Atlantic	Gateway06_002K_M19_multi_20080604_194500.aif	4422729.133	NA	4422729.133	38	258266	1228	/Volumes/Elements/52965_Dep06_20080414/52965_Dep06_20080604/Gateway06_002K_M19_multi_20080604_194500.aif	129.133	35.7	2.3	NA	NA	NA	NA	NA	Atlantic
292	407	3375	Spectrogram 1	15	4431443.357	4431445.278	32.3	250	1.4	5.06	152.3	74.2	39.1	191.4	62.5	Growl	62.2	89.5	NA	NA	NA	1	Atlantic	Gateway06_002K_M19_multi_20080604_220000.aif	4431443.357	NA	4431443.357	36.9	1486714	1230	/Volumes/Elements/52965_Dep06_20080414/52965_Dep06_20080604/Gateway06_002K_M19_multi_20080604_220000.aif	743.357	31.3	5.6	NA	NA	NA	NA	NA	Atlantic
293	408	3377	Spectrogram 1	5	4439147.873	4439148.995	40	280	0.7	4.438	93.8	82	50.8	144.5	78.1	Growl	82.7	71.7	NA	NA	NA	1	Atlantic	Gateway06_002K_M19_multi_20080605_001500.aif	4439147.873	NA	4439147.873	40.2	695746	1233	/Volumes/Elements/52965_Dep06_20080414/52965_Dep06_20080605/Gateway06_002K_M19_multi_20080605_001500.aif	347.873	34.9	5.3	NA	NA	NA	NA	NA	Atlantic
294	409	3378	Spectrogram 1	5	4439149.612	4439150.565	32	304	0.7	4.707	132.8	85.9	43	175.8	89.8	Growl	101.9	77.7	NA	NA	NA	1	Atlantic	Gateway06_002K_M19_multi_20080605_001500.aif	4439149.612	NA	4439149.612	39.1	699224	1233	/Volumes/Elements/52965_Dep06_20080414/52965_Dep06_20080605/Gateway06_002K_M19_multi_20080605_001500.aif	349.612	38.6	0.5	NA	NA	NA	NA	NA	Atlantic
295	410	3380	Spectrogram 1	15	4442430.189	4442438.579	36.6	560	7.4	5.821	312.5	101.6	54.7	367.2	113.3	Swops	70.5	63.3	NA	NA	NA	6	Atlantic	Gateway06_002K_M19_multi_20080605_011500.aif	4442430.189	NA	4442430.189	43.4	60378	1234	/Volumes/Elements/52965_Dep06_20080414/52965_Dep06_20080605/Gateway06_002K_M19_multi_20080605_011500.aif	30.189	41	2.4	NA	NA	NA	NA	NA	Atlantic
296	411	3383	Spectrogram 1	5	4443682.094	4443682.655	64	256	0.4	4.808	125	105.5	70.3	195.3	105.5	Growl	100.5	154.2	NA	NA	NA	5	Atlantic	Gateway06_002K_M19_multi_20080605_013000.aif	4443682.094	NA	4443682.094	36.2	764188	1234	/Volumes/Elements/52965_Dep06_20080414/52965_Dep06_20080605/Gateway06_002K_M19_multi_20080605_013000.aif	382.094	32.4	3.8	NA	NA	NA	NA	NA	Atlantic
297	412	3384	Spectrogram 1	5	4443683.328	4443684.281	32	272	0.7	5.17	148.4	105.5	54.7	203.1	109.4	Growl	113.9	95.5	NA	NA	NA	5	Atlantic	Gateway06_002K_M19_multi_20080605_013000.aif	4443683.328	NA	4443683.328	37.9	766656	1234	/Volumes/Elements/52965_Dep06_20080414/52965_Dep06_20080605/Gateway06_002K_M19_multi_20080605_013000.aif	383.328	34.4	3.5	NA	NA	NA	NA	NA	Atlantic
299	414	3395	Spectrogram 1	15	4453277.271	4453278.636	37.9	303.7	0.9	5.64	199.2	105.5	54.7	253.9	101.6	Growl	98.9	96.8	NA	NA	NA	1	Atlantic	Gateway06_002K_M19_multi_20080605_041500.aif	4453277.271	NA	4453277.271	39.7	154542	1237	/Volumes/Elements/52965_Dep06_20080414/52965_Dep06_20080605/Gateway06_002K_M19_multi_20080605_041500.aif	77.271	34.6	5.1	NA	NA	NA	NA	NA	Atlantic
300	415	3396	Spectrogram 1	15	4453494.168	4453495.29	47.1	261.8	0.8	5.364	175.8	109.4	62.5	238.3	109.4	Growl	115.7	92.6	NA	NA	NA	1	Atlantic	Gateway06_002K_M19_multi_20080605_041500.aif	4453494.168	NA	4453494.168	39.9	588336	1237	/Volumes/Elements/52965_Dep06_20080414/52965_Dep06_20080605/Gateway06_002K_M19_multi_20080605_041500.aif	294.168	35.1	4.8	NA	NA	NA	NA	NA	Atlantic
301	416	3402	Spectrogram 1	15	4485995.271	4485995.988	96.2	235.6	0.4	4.687	97.7	160.2	113.3	210.9	156.2	Droplet	111	167.1	NA	NA	NA	7	Atlantic	Gateway06_002K_M19_multi_20080605_131500.aif	4485995.271	NA	4485995.271	43.6	790542	1246	/Volumes/Elements/52965_Dep06_20080414/52965_Dep06_20080605/Gateway06_002K_M19_multi_20080605_131500.aif	395.271	38.4	4.6	NA	NA	NA	NA	NA	Atlantic
304	419	3405	Spectrogram 1	15	4486250.157	4486251.257	76.9	283.7	0.5	4.166	105.5	152.3	109.4	214.8	152.3	Droplet	150.9	138	NA	NA	NA	3	Atlantic	Gateway06_002K_M19_multi_20080605_131500.aif	4486250.157	NA	4486250.157	49.2	1300314	1246	/Volumes/Elements/52965_Dep06_20080414/52965_Dep06_20080605/Gateway06_002K_M19_multi_20080605_131500.aif	650.157	38	9.6	NA	NA	NA	NA	NA	Atlantic
305	420	3407	Spectrogram 1	15	4493525.944	4493527.85	52.3	273.8	1.3	5.081	164.1	113.3	70.3	234.4	113.3	Growl	221	67.9	NA	NA	NA	1	Atlantic	Gateway06_002K_M19_multi_20080605_151500.aif	4493525.944	NA	4493525.944	40.5	1451888	1248	/Volumes/Elements/52965_Dep06_20080414/52965_Dep06_20080605/Gateway06_002K_M19_multi_20080605_151500.aif	725.944	34.3	6.2	NA	NA	NA	NA	NA	Atlantic
306	421	3408	Spectrogram 1	15	4493552.747	4493554.205	55.4	280	0.9	5.511	179.7	117.2	70.3	250	97.7	Growl	218.8	84.1	NA	NA	NA	1	Atlantic	Gateway06_002K_M19_multi_20080605_151500.aif	4493552.747	NA	4493552.747	39.7	1505494	1248	/Volumes/Elements/52965_Dep06_20080414/52965_Dep06_20080605/Gateway06_002K_M19_multi_20080605_151500.aif	752.747	34.2	5.5	NA	NA	NA	NA	NA	Atlantic
307	422	3409	Spectrogram 1	15	4493727.252	4493728.486	38.5	177.9	0.7	4.423	97.7	89.8	54.7	152.3	89.8	Growl	79.8	89.5	NA	NA	NA	1	Atlantic	Gateway06_002K_M19_multi_20080605_153000.aif	4493727.252	NA	4493727.252	42.2	54504	1248	/Volumes/Elements/52965_Dep06_20080414/52965_Dep06_20080605/Gateway06_002K_M19_multi_20080605_153000.aif	27.252	33.8	8.4	NA	NA	NA	NA	NA	Atlantic
308	423	3410	Spectrogram 1	15	4493740.486	4493744.747	48.1	283.7	3.2	4.994	164.1	97.7	62.5	226.6	93.8	Teepee	122.9	103.5	NA	NA	NA	3	Atlantic	Gateway06_002K_M19_multi_20080605_153000.aif	4493740.486	NA	4493740.486	38.8	80972	1248	/Volumes/Elements/52965_Dep06_20080414/52965_Dep06_20080605/Gateway06_002K_M19_multi_20080605_153000.aif	40.486	35.9	2.9	NA	NA	NA	NA	NA	Atlantic
309	424	3411	Spectrogram 1	15	4493747.607	4493749.009	38.5	368	0.7	4.635	148.4	89.8	58.6	207	89.8	Growl	75.5	95.9	NA	NA	NA	1	Atlantic	Gateway06_002K_M19_multi_20080605_153000.aif	4493747.607	NA	4493747.607	44.9	95214	1248	/Volumes/Elements/52965_Dep06_20080414/52965_Dep06_20080605/Gateway06_002K_M19_multi_20080605_153000.aif	47.607	34.1	10.8	NA	NA	NA	NA	NA	Atlantic
310	425	3412	Spectrogram 1	15	4494042.224	4494043.766	32.3	240	1	5.077	132.8	101.6	50.8	183.6	101.6	Growl	85.2	95.9	NA	NA	NA	1	Atlantic	Gateway06_002K_M19_multi_20080605_153000.aif	4494042.224	NA	4494042.224	40.2	684448	1248	/Volumes/Elements/52965_Dep06_20080414/52965_Dep06_20080605/Gateway06_002K_M19_multi_20080605_153000.aif	342.224	35.1	5.1	NA	NA	NA	NA	NA	Atlantic
311	426	3413	Spectrogram 1	15	4494147.028	4494148.234	52.9	392	0.7	5.446	203.1	125	74.2	277.3	113.3	Whup	174.6	100.2	NA	NA	NA	1	Atlantic	Gateway06_002K_M19_multi_20080605_153000.aif	4494147.028	NA	4494147.028	44.2	894056	1248	/Volumes/Elements/52965_Dep06_20080414/52965_Dep06_20080605/Gateway06_002K_M19_multi_20080605_153000.aif	447.028	34.2	10	NA	NA	NA	NA	NA	Atlantic
312	427	3414	Spectrogram 1	15	4494162.336	4494168.365	86.5	904	4.6	5.864	527.3	179.7	132.8	660.2	179.7	Swops	132.2	150.6	NA	NA	NA	5	Atlantic	Gateway06_002K_M19_multi_20080605_153000.aif	4494162.336	NA	4494162.336	42.6	924672	1248	/Volumes/Elements/52965_Dep06_20080414/52965_Dep06_20080605/Gateway06_002K_M19_multi_20080605_153000.aif	462.336	36.4	6.2	NA	NA	NA	NA	NA	Atlantic
313	428	3415	Spectrogram 1	15	4494179.215	4494181.902	96.2	341.3	2.1	4.763	175.8	136.7	113.3	289.1	132.8	Teepee	117.1	193.7	NA	NA	NA	3	Atlantic	Gateway06_002K_M19_multi_20080605_153000.aif	4494179.215	NA	4494179.215	38.5	958430	1248	/Volumes/Elements/52965_Dep06_20080414/52965_Dep06_20080605/Gateway06_002K_M19_multi_20080605_153000.aif	479.215	32.9	5.6	NA	NA	NA	NA	NA	Atlantic
314	429	3416	Spectrogram 1	15	4494234.689	4494239.551	53.9	269.2	3.8	4.174	101.6	93.8	70.3	171.9	89.8	Teepee	76.5	129.3	NA	NA	NA	4	Atlantic	Gateway06_002K_M19_multi_20080605_153000.aif	4494234.689	NA	4494234.689	43.8	1069378	1248	/Volumes/Elements/52965_Dep06_20080414/52965_Dep06_20080605/Gateway06_002K_M19_multi_20080605_153000.aif	534.689	35.8	8	NA	NA	NA	NA	NA	Atlantic
315	430	3417	Spectrogram 1	15	4494249.477	4494250.293	101	283.7	0.6	5.241	132.8	179.7	113.3	246.1	148.4	Droplet	105.6	154.1	NA	NA	NA	3	Atlantic	Gateway06_002K_M19_multi_20080605_153000.aif	4494249.477	NA	4494249.477	39.9	1098954	1248	/Volumes/Elements/52965_Dep06_20080414/52965_Dep06_20080605/Gateway06_002K_M19_multi_20080605_153000.aif	549.477	32.4	7.4	NA	NA	NA	NA	NA	Atlantic
316	431	3419	Spectrogram 1	15	4494438.17	4494439.404	44.4	429.6	0.8	5.263	218.8	89.8	66.4	285.2	78.1	Whup	76.5	219.9	NA	NA	NA	2	Atlantic	Gateway06_002K_M19_multi_20080605_153000.aif	4494438.17	NA	4494438.17	41.8	1476340	1248	/Volumes/Elements/52965_Dep06_20080414/52965_Dep06_20080605/Gateway06_002K_M19_multi_20080605_153000.aif	738.17	35.4	6.4	NA	NA	NA	NA	NA	Atlantic
317	432	3424	Spectrogram 1	15	4498853.298	4498854.073	189.3	732.1	0.4	5.188	226.6	257.8	222.7	449.2	253.9	Droplet	218.8	258.9	NA	NA	NA	1	Atlantic	Gateway06_002K_M19_multi_20080605_164500.aif	4498853.298	NA	4498853.298	41.3	1306596	1249	/Volumes/Elements/52965_Dep06_20080414/52965_Dep06_20080605/Gateway06_002K_M19_multi_20080605_164500.aif	653.298	35.2	6.1	NA	NA	NA	NA	NA	Atlantic
318	433	3425	Spectrogram 1	15	4498901.831	4498902.56	150.8	452.3	0.4	5.385	168	242.2	187.5	355.5	230.5	Droplet	167.2	188.8	NA	NA	NA	1	Atlantic	Gateway06_002K_M19_multi_20080605_164500.aif	4498901.831	NA	4498901.831	40.6	1403662	1249	/Volumes/Elements/52965_Dep06_20080414/52965_Dep06_20080605/Gateway06_002K_M19_multi_20080605_164500.aif	701.831	34	6.6	NA	NA	NA	NA	NA	Atlantic
319	434	3426	Spectrogram 1	15	4498933.065	4498934.131	236.2	412.1	0.8	5.209	128.9	316.4	253.9	382.8	339.8	Droplet	296.6	322.5	NA	NA	NA	1	Atlantic	Gateway06_002K_M19_multi_20080605_164500.aif	4498933.065	NA	4498933.065	37.2	1466130	1249	/Volumes/Elements/52965_Dep06_20080414/52965_Dep06_20080605/Gateway06_002K_M19_multi_20080605_164500.aif	733.065	31.1	6.1	NA	NA	NA	NA	NA	Atlantic
320	435	3427	Spectrogram 1	15	4499464.948	4499465.687	133.3	544.4	0.1	4.318	85.9	222.7	183.6	269.5	226.6	Droplet	171.5	219	NA	NA	NA	1	Atlantic	Gateway06_002K_M19_multi_20080605_170000.aif	4499464.948	NA	4499464.948	47	729896	1249	/Volumes/Elements/52965_Dep06_20080414/52965_Dep06_20080605/Gateway06_002K_M19_multi_20080605_170000.aif	364.948	35.5	11.5	NA	NA	NA	NA	NA	Atlantic
321	436	3428	Spectrogram 1	15	4499474.018	4499474.688	188.4	592.9	0.3	4.871	257.8	234.4	207	464.8	246.1	Droplet	210.4	252.4	NA	NA	NA	1	Atlantic	Gateway06_002K_M19_multi_20080605_170000.aif	4499474.018	NA	4499474.018	42.2	748036	1249	/Volumes/Elements/52965_Dep06_20080414/52965_Dep06_20080605/Gateway06_002K_M19_multi_20080605_170000.aif	374.018	33.4	8.8	NA	NA	NA	NA	NA	Atlantic
322	437	3429	Spectrogram 1	15	4500459.589	4500460.379	134.4	670.4	0.2	5.091	257.8	214.8	175.8	433.6	207	Droplet	156.5	205	NA	NA	NA	1	Atlantic	Gateway06_002K_M19_multi_20080605_171500.aif	4500459.589	NA	4500459.589	43.2	919178	1250	/Volumes/Elements/52965_Dep06_20080414/52965_Dep06_20080605/Gateway06_002K_M19_multi_20080605_171500.aif	459.589	34.1	9.1	NA	NA	NA	NA	NA	Atlantic
323	438	3430	Spectrogram 1	15	4500479.607	4500480.292	134.4	600	0.1	5.477	250	226.6	179.7	429.7	226.6	Droplet	151.1	213.6	NA	NA	NA	1	Atlantic	Gateway06_002K_M19_multi_20080605_171500.aif	4500479.607	NA	4500479.607	44.5	959214	1250	/Volumes/Elements/52965_Dep06_20080414/52965_Dep06_20080605/Gateway06_002K_M19_multi_20080605_171500.aif	479.607	34.3	10.2	NA	NA	NA	NA	NA	Atlantic
324	439	3431	Spectrogram 1	15	4500542.635	4500543.462	161.3	740.7	0.4	5.679	285.2	226.6	191.4	476.6	218.8	Droplet	206	241.6	NA	NA	NA	1	Atlantic	Gateway06_002K_M19_multi_20080605_171500.aif	4500542.635	NA	4500542.635	41.5	1085270	1250	/Volumes/Elements/52965_Dep06_20080414/52965_Dep06_20080605/Gateway06_002K_M19_multi_20080605_171500.aif	542.635	34.7	6.8	NA	NA	NA	NA	NA	Atlantic
325	440	3432	Spectrogram 1	15	4501635.644	4501637.271	31.4	261.8	0.7	4.871	148.4	93.8	58.6	207	89.8	Growl	134.7	81.9	NA	NA	NA	1	Atlantic	Gateway06_002K_M19_multi_20080605_173000.aif	4501635.644	NA	4501635.644	39	1471288	1250	/Volumes/Elements/52965_Dep06_20080414/52965_Dep06_20080605/Gateway06_002K_M19_multi_20080605_173000.aif	735.644	30.3	8.7	NA	NA	NA	NA	NA	Atlantic
326	441	3433	Spectrogram 1	15	4501731.028	4501732.261	36.6	277.5	0.7	4.551	152.3	89.8	58.6	210.9	93.8	Growl	98.1	91.6	NA	NA	NA	1	Atlantic	Gateway06_002K_M19_multi_20080605_173000.aif	4501731.028	NA	4501731.028	41.2	1662056	1250	/Volumes/Elements/52965_Dep06_20080414/52965_Dep06_20080605/Gateway06_002K_M19_multi_20080605_173000.aif	831.028	31.4	9.8	NA	NA	NA	NA	NA	Atlantic
327	442	3434	Spectrogram 1	15	4502066.366	4502068.037	31.4	288.9	1	5.026	164.1	93.8	54.7	218.8	82	Growl	126.1	57.1	NA	NA	NA	1	Atlantic	Gateway06_002K_M19_multi_20080605_174500.aif	4502066.366	NA	4502066.366	39.5	532732	1250	/Volumes/Elements/52965_Dep06_20080414/52965_Dep06_20080605/Gateway06_002K_M19_multi_20080605_174500.aif	266.366	30.6	8.9	NA	NA	NA	NA	NA	Atlantic
328	443	3435	Spectrogram 1	15	4502097.588	4502098.766	41.9	377	0.7	4.525	128.9	89.8	62.5	191.4	89.8	Whup	98.1	86.2	NA	NA	NA	1	Atlantic	Gateway06_002K_M19_multi_20080605_174500.aif	4502097.588	NA	4502097.588	43.6	595176	1250	/Volumes/Elements/52965_Dep06_20080414/52965_Dep06_20080605/Gateway06_002K_M19_multi_20080605_174500.aif	297.588	30.7	12.9	NA	NA	NA	NA	NA	Atlantic
329	444	3436	Spectrogram 1	15	4502350.542	4502354.691	23.6	264.4	2.9	3.336	35.2	46.9	39.1	74.2	46.9	Teepee	70.1	26.9	NA	NA	NA	4	Atlantic	Gateway06_002K_M19_multi_20080605_174500.aif	4502350.542	NA	4502350.542	47	1101084	1250	/Volumes/Elements/52965_Dep06_20080414/52965_Dep06_20080605/Gateway06_002K_M19_multi_20080605_174500.aif	550.542	32	15	NA	NA	NA	NA	NA	Atlantic
330	445	3437	Spectrogram 1	5	4502372.792	4502380.643	51.6	189.1	6.8	4.287	85.9	85.9	62.5	148.4	85.9	Swops	84.9	138.3	NA	NA	NA	6	Atlantic	Gateway06_002K_M19_multi_20080605_174500.aif	4502372.792	NA	4502372.792	38.5	1145584	1250	/Volumes/Elements/52965_Dep06_20080414/52965_Dep06_20080605/Gateway06_002K_M19_multi_20080605_174500.aif	572.792	30.4	8.1	NA	NA	NA	NA	NA	Atlantic
331	446	3438	Spectrogram 1	15	4502393.102	4502395.065	109.9	434.6	1.3	5.603	203.1	179.7	125	328.1	144.5	Swops	133.7	224.2	NA	NA	NA	5	Atlantic	Gateway06_002K_M19_multi_20080605_174500.aif	4502393.102	NA	4502393.102	39.2	1186204	1250	/Volumes/Elements/52965_Dep06_20080414/52965_Dep06_20080605/Gateway06_002K_M19_multi_20080605_174500.aif	593.102	34.7	4.5	NA	NA	NA	NA	NA	Atlantic
332	447	3439	Spectrogram 1	5	4502423.495	4502436.111	78.5	256.5	10.1	4.279	70.3	140.6	93.8	164.1	117.2	Swops	131.2	168.7	NA	NA	NA	11	Atlantic	Gateway06_002K_M19_multi_20080605_174500.aif	4502423.495	NA	4502423.495	40.6	1246990	1250	/Volumes/Elements/52965_Dep06_20080414/52965_Dep06_20080605/Gateway06_002K_M19_multi_20080605_174500.aif	623.495	31.6	9	NA	NA	NA	NA	NA	Atlantic
334	449	3442	Spectrogram 1	15	4502754.087	4502755.401	83.8	440	0.2	4.236	125	148.4	132.8	257.8	140.6	Droplet	116.5	157.4	NA	NA	NA	6	Atlantic	Gateway06_002K_M19_multi_20080605_180000.aif	4502754.087	NA	4502754.087	44	108174	1250	/Volumes/Elements/52965_Dep06_20080414/52965_Dep06_20080605/Gateway06_002K_M19_multi_20080605_180000.aif	54.087	33.5	9	NA	NA	NA	NA	NA	Atlantic
335	450	3443	Spectrogram 1	15	4502880.168	4502881.422	21.1	670.4	0.7	5.483	289.1	93.8	50.8	339.8	54.7	Whup	71.1	38.8	NA	NA	NA	1	Atlantic	Gateway06_002K_M19_multi_20080605_180000.aif	4502880.168	NA	4502880.168	41.5	360336	1250	/Volumes/Elements/52965_Dep06_20080414/52965_Dep06_20080605/Gateway06_002K_M19_multi_20080605_180000.aif	180.168	34.5	7	NA	NA	NA	NA	NA	Atlantic
337	452	3445	Spectrogram 1	15	4504352.355	4504353.22	57.6	297.4	0.4	3.559	74.2	101.6	82	156.2	101.6	Teepee	74.4	88.4	NA	NA	NA	2	Atlantic	Gateway06_002K_M19_multi_20080605_181500.aif	4504352.355	NA	4504352.355	43	1504710	1251	/Volumes/Elements/52965_Dep06_20080414/52965_Dep06_20080605/Gateway06_002K_M19_multi_20080605_181500.aif	752.355	33.1	10	NA	NA	NA	NA	NA	Atlantic
338	453	3446	Spectrogram 1	15	4504529.644	4504530.795	34.5	325	0.4	3.293	31.2	97.7	85.9	117.2	97.7	Teepee	59.3	86.2	NA	NA	NA	2	Atlantic	Gateway06_002K_M19_multi_20080605_183000.aif	4504529.644	NA	4504529.644	49.7	59288	1251	/Volumes/Elements/52965_Dep06_20080414/52965_Dep06_20080605/Gateway06_002K_M19_multi_20080605_183000.aif	29.644	33.5	13.5	NA	NA	NA	NA	NA	Atlantic
339	454	3447	Spectrogram 1	15	4504559.159	4504560.068	41.9	418.8	0.4	5.57	203.1	109.4	74.2	277.3	89.8	Teepee	90.5	143.4	NA	NA	NA	3	Atlantic	Gateway06_002K_M19_multi_20080605_183000.aif	4504559.159	NA	4504559.159	41.7	118318	1251	/Volumes/Elements/52965_Dep06_20080414/52965_Dep06_20080605/Gateway06_002K_M19_multi_20080605_183000.aif	59.159	34.1	6.6	NA	NA	NA	NA	NA	Atlantic
343	458	3462	Spectrogram 1	15	4509611.82	4509612.402	142.9	448.1	0.4	5.629	218.8	234.4	175.8	394.5	230.5	Droplet	175.7	227.6	NA	NA	NA	1	Atlantic	Gateway06_002K_M19_multi_20080605_194500.aif	4509611.82	NA	4509611.82	34.1	1223640	1252	/Volumes/Elements/52965_Dep06_20080414/52965_Dep06_20080605/Gateway06_002K_M19_multi_20080605_194500.aif	611.82	28.7	4.2	NA	NA	NA	NA	NA	Atlantic
344	459	3463	Spectrogram 1	15	4509827.235	4509827.979	58.4	461	0.4	2.656	19.5	121.1	113.3	132.8	117.2	Teepee	104.1	136.1	NA	NA	NA	5	Atlantic	Gateway06_002K_M19_multi_20080605_194500.aif	4509827.235	NA	4509827.235	53.8	1654470	1252	/Volumes/Elements/52965_Dep06_20080414/52965_Dep06_20080605/Gateway06_002K_M19_multi_20080605_194500.aif	827.235	35.2	16.3	NA	NA	NA	NA	NA	Atlantic
345	460	3466	Spectrogram 1	15	4509973.211	4509973.972	84.4	539	0.2	5.099	183.6	203.1	144.5	328.1	207	Droplet	136.1	224.5	NA	NA	NA	4	Atlantic	Gateway06_002K_M19_multi_20080605_200000.aif	4509973.211	NA	4509973.211	41.8	146422	1252	/Volumes/Elements/52965_Dep06_20080414/52965_Dep06_20080605/Gateway06_002K_M19_multi_20080605_200000.aif	73.211	33.2	7.4	NA	NA	NA	NA	NA	Atlantic
360	475	3485	Spectrogram 1	15	4525580.747	4525590.224	90.9	466.7	8.6	5.292	210.9	160.2	113.3	324.2	160.2	Swops	110.2	201.7	NA	NA	NA	9	Atlantic	Gateway06_002K_M19_multi_20080606_001500.aif	4525580.747	NA	4525580.747	37.2	761494	1257	/Volumes/Elements/52965_Dep06_20080414/52965_Dep06_20080606/Gateway06_002K_M19_multi_20080606_001500.aif	380.747	33.6	3.6	NA	NA	NA	NA	NA	Atlantic
361	476	3486	Spectrogram 1	15	4525750.934	4525752.056	61.4	242.4	0.3	3.85	62.5	156.2	125	187.5	160.2	Droplet	116.3	142.2	NA	NA	NA	5	Atlantic	Gateway06_002K_M19_multi_20080606_001500.aif	4525750.934	NA	4525750.934	45.2	1101868	1257	/Volumes/Elements/52965_Dep06_20080414/52965_Dep06_20080606/Gateway06_002K_M19_multi_20080606_001500.aif	550.934	33.8	11.4	NA	NA	NA	NA	NA	Atlantic
362	477	3487	Spectrogram 1	15	4525753.177	4525754.187	60.6	284.8	0.4	5.161	132.8	148.4	74.2	207	156.2	Droplet	93.4	194	NA	NA	NA	5	Atlantic	Gateway06_002K_M19_multi_20080606_001500.aif	4525753.177	NA	4525753.177	47.5	1106354	1257	/Volumes/Elements/52965_Dep06_20080414/52965_Dep06_20080606/Gateway06_002K_M19_multi_20080606_001500.aif	553.177	42.9	4.6	NA	NA	NA	NA	NA	Atlantic
363	478	3488	Spectrogram 1	15	4525760.806	4525761.711	54.5	606.1	0.9	6.197	429.7	132.8	58.6	488.3	70.3	Droplet	159	586.9	NA	NA	NA	4	Atlantic	Gateway06_002K_M19_multi_20080606_001500.aif	4525760.806	NA	4525760.806	36	1121612	1257	/Volumes/Elements/52965_Dep06_20080414/52965_Dep06_20080606/Gateway06_002K_M19_multi_20080606_001500.aif	560.806	39.9	-1.9	NA	NA	NA	NA	NA	Atlantic
364	479	3492	Spectrogram 1	15	4526777.977	4526778.752	35.1	333.3	0.3	3.156	27.3	74.2	62.5	89.8	70.3	Teepee	108.2	77.7	NA	NA	NA	9	Atlantic	Gateway06_002K_M19_multi_20080606_003000.aif	4526777.977	NA	4526777.977	55.1	1355954	1257	/Volumes/Elements/52965_Dep06_20080414/52965_Dep06_20080606/Gateway06_002K_M19_multi_20080606_003000.aif	677.977	35.3	15.8	NA	NA	NA	NA	NA	Atlantic
365	480	3495	Spectrogram 1	15	4527707.159	4527708.448	35.5	396.4	1	5.196	218.8	89.8	39.1	257.8	85.9	Whup	135.2	91.5	NA	NA	NA	1	Atlantic	Gateway06_002K_M19_multi_20080606_004500.aif	4527707.159	NA	4527707.159	38.3	1414318	1257	/Volumes/Elements/52965_Dep06_20080414/52965_Dep06_20080606/Gateway06_002K_M19_multi_20080606_004500.aif	707.159	36.4	1.9	NA	NA	NA	NA	NA	Atlantic
366	481	3496	Spectrogram 1	15	4528052.187	4528054.766	76.9	378.7	2.1	4.903	195.3	140.6	85.9	281.2	140.6	Swops	141.6	120.8	NA	NA	NA	3	Atlantic	Gateway06_002K_M19_multi_20080606_010000.aif	4528052.187	NA	4528052.187	36.1	304374	1257	/Volumes/Elements/52965_Dep06_20080414/52965_Dep06_20080606/Gateway06_002K_M19_multi_20080606_010000.aif	152.187	32.1	4	NA	NA	NA	NA	NA	Atlantic
367	482	3499	Spectrogram 1	5	4528957.179	4528958.149	28.2	246.4	0.3	3.59	39.1	70.3	54.7	93.8	66.4	Teepee	126.2	52.4	NA	NA	NA	5	Atlantic	Gateway06_002K_M19_multi_20080606_011500.aif	4528957.179	NA	4528957.179	48.6	314358	1258	/Volumes/Elements/52965_Dep06_20080414/52965_Dep06_20080606/Gateway06_002K_M19_multi_20080606_011500.aif	157.179	34.9	10	NA	NA	NA	NA	NA	Atlantic
368	483	3500	Spectrogram 1	15	4530366.561	4530372.561	84.7	988.7	5	6.411	664.1	222.7	97.7	761.7	226.6	Swops	188.7	147.6	NA	NA	NA	3	Atlantic	Gateway06_002K_M19_multi_20080606_013000.aif	4530366.561	NA	4530366.561	38.5	1333122	1258	/Volumes/Elements/52965_Dep06_20080414/52965_Dep06_20080606/Gateway06_002K_M19_multi_20080606_013000.aif	666.561	34	4.5	NA	NA	NA	NA	NA	Atlantic
369	484	3501	Spectrogram 1	5	4532393.719	4532404.654	76	397.7	9.8	5.423	207	144.5	78.1	285.2	175.8	Swops	114	175.9	NA	NA	NA	6	Atlantic	Gateway06_002K_M19_multi_20080606_020000.aif	4532393.719	NA	4532393.719	36.7	1787438	1258	/Volumes/Elements/52965_Dep06_20080414/52965_Dep06_20080606/Gateway06_002K_M19_multi_20080606_020000.aif	893.719	34.4	2.3	NA	NA	NA	NA	NA	Atlantic
370	485	3502	Spectrogram 1	15	4533542.355	4533561.981	102.3	965.9	16.2	5.481	293	175.8	109.4	402.3	179.7	Swops	149.8	204	NA	NA	NA	20	Atlantic	Gateway06_002K_M19_multi_20080606_023000.aif	4533542.355	NA	4533542.355	46	484710	1259	/Volumes/Elements/52965_Dep06_20080414/52965_Dep06_20080606/Gateway06_002K_M19_multi_20080606_023000.aif	242.355	44.1	1.9	NA	NA	NA	NA	NA	Atlantic
371	486	3503	Spectrogram 1	15	4538558.392	4538559.252	42.6	275.4	0.2	3.982	78.1	70.3	58.6	136.7	62.5	Teepee	93.3	69.7	NA	NA	NA	7	Atlantic	Gateway06_002K_M19_multi_20080606_034500.aif	4538558.392	NA	4538558.392	55.6	1516784	1260	/Volumes/Elements/52965_Dep06_20080414/52965_Dep06_20080606/Gateway06_002K_M19_multi_20080606_034500.aif	758.392	44.9	9.1	NA	NA	NA	NA	NA	Atlantic
372	487	3504	Spectrogram 1	15	4538707.682	4538729.719	73.9	869.3	19.3	5.546	199.2	121.1	85.9	285.2	121.1	Swops	166.3	166.3	NA	NA	NA	16	Atlantic	Gateway06_002K_M19_multi_20080606_040000.aif	4538707.682	NA	4538707.682	47.2	15364	1260	/Volumes/Elements/52965_Dep06_20080414/52965_Dep06_20080606/Gateway06_002K_M19_multi_20080606_040000.aif	7.682	47.1	0.1	NA	NA	NA	NA	NA	Atlantic
375	490	3510	Spectrogram 1	15	4553251.262	4553252.103	118	449.4	0.6	5.699	210.9	210.9	136.7	347.7	210.9	Droplet	172.5	178.4	NA	NA	NA	2	Atlantic	Gateway06_002K_M19_multi_20080606_080000.aif	4553251.262	NA	4553251.262	42.1	302524	1264	/Volumes/Elements/52965_Dep06_20080414/52965_Dep06_20080606/Gateway06_002K_M19_multi_20080606_080000.aif	151.262	38.1	4	NA	NA	NA	NA	NA	Atlantic
376	491	3511	Spectrogram 1	15	4553252.776	4553253.729	106.7	471.9	0.6	5.301	191.4	160.2	125	316.4	148.4	Droplet	131.3	143.1	NA	NA	NA	2	Atlantic	Gateway06_002K_M19_multi_20080606_080000.aif	4553252.776	NA	4553252.776	41.9	305552	1264	/Volumes/Elements/52965_Dep06_20080414/52965_Dep06_20080606/Gateway06_002K_M19_multi_20080606_080000.aif	152.776	40.6	1.3	NA	NA	NA	NA	NA	Atlantic
377	492	3514	Spectrogram 1	15	4553854.821	4553856.373	44.7	385.5	0.7	4.281	89.8	82	62.5	152.3	78.1	Teepee	92.3	80.5	NA	NA	NA	7	Atlantic	Gateway06_002K_M19_multi_20080606_080000.aif	4553854.821	NA	4553854.821	49.6	1509642	1264	/Volumes/Elements/52965_Dep06_20080414/52965_Dep06_20080606/Gateway06_002K_M19_multi_20080606_080000.aif	754.821	42.1	6.9	NA	NA	NA	NA	NA	Atlantic
378	493	3518	Spectrogram 1	15	4584319.596	4584320.824	28.9	369.9	0.5	4.215	121.1	58.6	43	164.1	54.7	Teepee	64.1	145.8	NA	NA	NA	9	Atlantic	Gateway06_002K_M19_multi_20080606_163000.aif	4584319.596	NA	4584319.596	48.9	1239192	1273	/Volumes/Elements/52965_Dep06_20080414/52965_Dep06_20080606/Gateway06_002K_M19_multi_20080606_163000.aif	619.596	39.9	5.8	NA	NA	NA	NA	NA	Atlantic
379	494	3519	Spectrogram 1	15	4589299.679	4589300.888	64	308.1	0.4	4.518	132.8	109.4	85.9	218.8	105.5	Teepee	119.3	88.4	NA	NA	NA	5	Atlantic	Gateway06_002K_M19_multi_20080606_180000.aif	4589299.679	NA	4589299.679	43.8	399358	1274	/Volumes/Elements/52965_Dep06_20080414/52965_Dep06_20080606/Gateway06_002K_M19_multi_20080606_180000.aif	199.679	35.6	6	NA	NA	NA	NA	NA	Atlantic
380	495	3522	Spectrogram 1	15	4589562.602	4589563.638	35.8	370.8	0.4	4.86	191.4	171.9	82	273.4	187.5	Teepee	132.6	327.1	NA	NA	NA	4	Atlantic	Gateway06_002K_M19_multi_20080606_180000.aif	4589562.602	NA	4589562.602	40.2	925204	1274	/Volumes/Elements/52965_Dep06_20080414/52965_Dep06_20080606/Gateway06_002K_M19_multi_20080606_180000.aif	462.602	32.4	6.2	NA	NA	NA	NA	NA	Atlantic
381	496	3525	Spectrogram 1	5	4592370.729	4592376.505	69	402.3	5.1	6.107	246.1	191.4	109.4	355.5	148.4	Swops	134.8	245.3	NA	NA	NA	5	Atlantic	Gateway06_002K_M19_multi_20080606_184500.aif	4592370.729	NA	4592370.729	34.7	1141458	1275	/Volumes/Elements/52965_Dep06_20080414/52965_Dep06_20080606/Gateway06_002K_M19_multi_20080606_184500.aif	570.729	33.1	1.6	NA	NA	NA	NA	NA	Atlantic
386	501	3540	Spectrogram 1	15	4608289.795	4608292.935	107.8	401.2	2.7	5.917	234.4	199.2	113.3	347.7	191.4	Swops	114.9	199	NA	NA	NA	4	Atlantic	Gateway06_002K_M19_multi_20080606_231500.aif	4608289.795	NA	4608289.795	32.5	579590	1280	/Volumes/Elements/52965_Dep06_20080414/52965_Dep06_20080606/Gateway06_002K_M19_multi_20080606_231500.aif	289.795	29.9	2.6	NA	NA	NA	NA	NA	Atlantic
387	502	3542	Spectrogram 1	5	4614796.654	4614797.451	26.2	275	0.3	4.182	74.2	74.2	58.6	132.8	74.2	Growl	68	53.4	NA	NA	NA	3	Atlantic	Gateway06_002K_M19_multi_20080607_010000.aif	4614796.654	NA	4614796.654	46.4	993308	1281	/Volumes/Elements/52965_Dep06_20080414/52965_Dep06_20080607/Gateway06_002K_M19_multi_20080607_010000.aif	496.654	40.4	6	NA	NA	NA	NA	NA	Atlantic
388	503	3543	Spectrogram 1	15	4615335.785	4615338.618	78.7	463	2.3	5.933	293	187.5	93.8	386.7	183.6	Swops	159.1	172.2	NA	NA	NA	3	Atlantic	Gateway06_002K_M19_multi_20080607_011500.aif	4615335.785	NA	4615335.785	33	271570	1282	/Volumes/Elements/52965_Dep06_20080414/52965_Dep06_20080607/Gateway06_002K_M19_multi_20080607_011500.aif	135.785	30.8	2.2	NA	NA	NA	NA	NA	Atlantic
389	504	3544	Spectrogram 1	5	4616519.37	4616526.345	41.7	268.5	6	4.823	109.4	97.7	66.4	175.8	93.8	Swops	73.4	71	NA	NA	NA	4	Atlantic	Gateway06_002K_M19_multi_20080607_013000.aif	4616519.37	NA	4616519.37	39.9	838740	1282	/Volumes/Elements/52965_Dep06_20080414/52965_Dep06_20080607/Gateway06_002K_M19_multi_20080607_013000.aif	419.37	29.3	10.6	NA	NA	NA	NA	NA	Atlantic
390	505	3545	Spectrogram 1	15	4617802.341	4617811.939	46.3	486.1	8.7	5.819	250	156.2	74.2	324.2	128.9	Swops	120.3	184	NA	NA	NA	9	Atlantic	Gateway06_002K_M19_multi_20080607_014500.aif	4617802.341	NA	4617802.341	39.5	1604682	1282	/Volumes/Elements/52965_Dep06_20080414/52965_Dep06_20080607/Gateway06_002K_M19_multi_20080607_014500.aif	802.341	32	7.5	NA	NA	NA	NA	NA	Atlantic
391	506	3549	Spectrogram 1	15	4618085.499	4618086.093	73.4	744.8	0.4	4.673	214.8	187.5	105.5	320.3	187.5	Droplet	146	184.8	NA	NA	NA	11	Atlantic	Gateway06_002K_M19_multi_20080607_020000.aif	4618085.499	NA	4618085.499	40.6	370998	1282	/Volumes/Elements/52965_Dep06_20080414/52965_Dep06_20080607/Gateway06_002K_M19_multi_20080607_020000.aif	185.499	37.2	3.4	NA	NA	NA	NA	NA	Atlantic
392	507	3551	Spectrogram 1	15	4618542.918	4618543.564	51.3	397.8	0.1	3.499	39.1	82	70.3	109.4	78.1	Teepee	218.5	147.3	NA	NA	NA	9	Atlantic	Gateway06_002K_M19_multi_20080607_020000.aif	4618542.918	NA	4618542.918	55.7	1285836	1282	/Volumes/Elements/52965_Dep06_20080414/52965_Dep06_20080607/Gateway06_002K_M19_multi_20080607_020000.aif	642.918	36.4	13.1	NA	NA	NA	NA	NA	Atlantic
393	508	3559	Spectrogram 1	15	4620768.23	4620769.016	69	642.2	0.6	6.196	371.1	175.8	93.8	464.8	179.7	Droplet	86.4	156.5	NA	NA	NA	1	Atlantic	Gateway06_002K_M19_multi_20080607_024500.aif	4620768.23	NA	4620768.23	38.8	336460	1283	/Volumes/Elements/52965_Dep06_20080414/52965_Dep06_20080607/Gateway06_002K_M19_multi_20080607_024500.aif	168.23	37.6	1.2	NA	NA	NA	NA	NA	Atlantic
394	509	3560	Spectrogram 1	15	4621049.972	4621051.142	25.9	461.2	0.4	4.137	93.8	62.5	46.9	140.6	58.6	Teepee	75.6	62.1	NA	NA	NA	5	Atlantic	Gateway06_002K_M19_multi_20080607_024500.aif	4621049.972	NA	4621049.972	48.4	899944	1283	/Volumes/Elements/52965_Dep06_20080414/52965_Dep06_20080607/Gateway06_002K_M19_multi_20080607_024500.aif	449.972	36.1	11	NA	NA	NA	NA	NA	Atlantic
395	510	3562	Spectrogram 1	15	4621247.757	4621248.524	51.7	452.6	0.3	5.695	187.5	207	101.6	289.1	222.7	Droplet	172.7	315.9	NA	NA	NA	4	Atlantic	Gateway06_002K_M19_multi_20080607_024500.aif	4621247.757	NA	4621247.757	42.6	1295514	1283	/Volumes/Elements/52965_Dep06_20080414/52965_Dep06_20080607/Gateway06_002K_M19_multi_20080607_024500.aif	647.757	33.5	6.1	NA	NA	NA	NA	NA	Atlantic
396	511	3563	Spectrogram 1	15	4622140.098	4622140.898	69	620.7	0.4	4.967	207	140.6	97.7	304.7	144.5	Swops	91.8	167.3	NA	NA	NA	2	Atlantic	Gateway06_002K_M19_multi_20080607_030000.aif	4622140.098	NA	4622140.098	41.8	1280196	1283	/Volumes/Elements/52965_Dep06_20080414/52965_Dep06_20080607/Gateway06_002K_M19_multi_20080607_030000.aif	640.098	34.3	5.6	NA	NA	NA	NA	NA	Atlantic
407	522	3601	Spectrogram 1	15	4502370.313	4502371.024	18.8	462.4	0.4	4.731	168	78.1	27.3	195.3	78.1	Teepee	90	90	NA	NA	NA	11	Atlantic	Gateway06_002K_M19_multi_20080605_174500.aif	4502370.313	NA	4502370.313	46.8	1140626	1250	/Volumes/Elements/52965_Dep06_20080414/52965_Dep06_20080605/Gateway06_002K_M19_multi_20080605_174500.aif	570.313	34	9.5	NA	NA	NA	NA	NA	Atlantic
408	523	3602	Spectrogram 1	15	4502473.576	4502474.482	41.4	244.4	0.3	3.759	74.2	62.5	50.8	125	70.3	Teepee	40	42	NA	NA	NA	13	Atlantic	Gateway06_002K_M19_multi_20080605_174500.aif	4502473.576	NA	4502473.576	51.5	1347152	1250	/Volumes/Elements/52965_Dep06_20080414/52965_Dep06_20080605/Gateway06_002K_M19_multi_20080605_174500.aif	673.576	50.5	1	NA	NA	NA	NA	NA	Atlantic
409	524	3603	Spectrogram 1	15	4410385.449	4410387.002	90.2	466.2	0.7	5.075	125	164.1	121.1	246.1	152.3	Whup	101	101.2	NA	NA	NA	1	Atlantic	Gateway06_002K_M19_multi_20080604_161500.aif	4410385.449	NA	4410385.449	43.2	770898	1225	/Volumes/Elements/52965_Dep06_20080414/52965_Dep06_20080604/Gateway06_002K_M19_multi_20080604_161500.aif	385.449	30.5	12.7	NA	NA	NA	NA	NA	Atlantic
410	525	3604	Spectrogram 1	15	4410602.431	4410603.142	109	462.4	0.3	5.209	148.4	183.6	136.7	285.2	199.2	Droplet	100	400	NA	NA	NA	9	Atlantic	Gateway06_002K_M19_multi_20080604_161500.aif	4410602.431	NA	4410602.431	42.6	1204862	1225	/Volumes/Elements/52965_Dep06_20080414/52965_Dep06_20080604/Gateway06_002K_M19_multi_20080604_161500.aif	602.431	31.3	8.6	NA	NA	NA	NA	NA	Atlantic
411	526	3605	Spectrogram 1	15	4417864.839	4417865.617	37.6	345.9	0.4	3.698	125	70.3	58.6	183.6	70.3	Teepee	96	102.3	NA	NA	NA	3	Atlantic	Gateway06_002K_M19_multi_20080604_181500.aif	4417864.839	NA	4417864.839	42.2	1329678	1227	/Volumes/Elements/52965_Dep06_20080414/52965_Dep06_20080604/Gateway06_002K_M19_multi_20080604_181500.aif	664.839	30.8	12.4	NA	NA	NA	NA	NA	Atlantic
412	527	3606	Spectrogram 1	15	4502476.229	4502477.33	37.6	323.3	0.4	4.195	70.3	70.3	54.7	125	74.2	Teepee	22	24	NA	NA	NA	13	Atlantic	Gateway06_002K_M19_multi_20080605_174500.aif	4502476.229	NA	4502476.229	51.6	1352458	1250	/Volumes/Elements/52965_Dep06_20080414/52965_Dep06_20080605/Gateway06_002K_M19_multi_20080605_174500.aif	676.229	48.1	3.5	NA	NA	NA	NA	NA	Atlantic
413	528	3607	Spectrogram 1	15	4619275.456	4619276.656	42.5	404.1	0.4	3.871	97.7	58.6	46.9	144.5	58.6	Teepee	100	26	NA	NA	NA	7	Atlantic	Gateway06_002K_M19_multi_20080607_021500.aif	4619275.456	NA	4619275.456	51.1	950912	1283	/Volumes/Elements/52965_Dep06_20080414/52965_Dep06_20080607/Gateway06_002K_M19_multi_20080607_021500.aif	475.456	43.1	8.5	NA	NA	NA	NA	NA	Atlantic
414	529	3608	Spectrogram 1	15	4620756.423	4620757.264	31.9	329.6	0.3	3.572	78.1	58.6	50.8	128.9	54.7	Teepee	99.8	29.2	NA	NA	NA	7	Atlantic	Gateway06_002K_M19_multi_20080607_024500.aif	4620756.423	NA	4620756.423	53.5	312846	1283	/Volumes/Elements/52965_Dep06_20080414/52965_Dep06_20080607/Gateway06_002K_M19_multi_20080607_024500.aif	156.423	51.5	2	NA	NA	NA	NA	NA	Atlantic
419	534	3617	Spectrogram 1	15	4509933.651	4509934.815	79.7	311.6	0.2	2.878	23.4	113.3	105.5	128.9	113.3	Teepee	131	107	NA	NA	NA	11	Atlantic	Gateway06_002K_M19_multi_20080605_200000.aif	4509933.651	NA	4509933.651	48.6	67302	1252	/Volumes/Elements/52965_Dep06_20080414/52965_Dep06_20080605/Gateway06_002K_M19_multi_20080605_200000.aif	33.651	NA	10	NA	NA	NA	NA	NA	Atlantic
420	535	3618	Spectrogram 1	15	4509934.75	4509936.044	58	304.3	0.3	2.658	15.6	128.9	121.1	136.7	128.9	Teepee	132	121	NA	NA	NA	11	Atlantic	Gateway06_002K_M19_multi_20080605_200000.aif	4509934.75	NA	4509934.75	48.2	69500	1252	/Volumes/Elements/52965_Dep06_20080414/52965_Dep06_20080605/Gateway06_002K_M19_multi_20080605_200000.aif	34.75	NA	NA	NA	NA	NA	NA	NA	Atlantic
421	2	1	Spectrogram 1	1	31.068	32.557	46.5	235.4	0.9	3.66	148.4	78.1	46.9	195.3	70.3	Growl	76	76	Fair	LFH	Trilled	1	GLBA 2007-2008	chris2kHz-RavenWav.wav	NA	NA	NA	NA	NA	NA	NA	NA	NA	NA	NA	32.51954	1.489	14.20842	2007-2008	Pacific
422	4	2	Spectrogram 1	1	51.441	52.995	74.3	260.1	1.3	4.075	132.8	117.2	78.1	210.9	85.9	Growl	92.9	101.4	Fair	LFH	Trilled	1	GLBA 2007-2008	chris2kHz-RavenWav.wav	NA	NA	NA	NA	NA	NA	NA	NA	NA	NA	NA	52.99954	1.554	12.61753	2007-2008	Pacific
423	7	4	Spectrogram 1	1	139.974	141.592	46.5	278.7	1.3	4.451	203.1	85.9	46.9	250	54.7	Growl	52.4	59.1	Fair	LFH	Trilled	1	GLBA 2007-2008	chris2kHz-RavenWav.wav	NA	NA	NA	NA	NA	NA	NA	NA	NA	NA	NA	141.58366	1.618	10.82737	2007-2008	Pacific
424	8	5	Spectrogram 1	1	151.042	152.79	37.2	359.2	0.9	3.359	171.9	78.1	46.9	209	70.3	Growl	50.7	57.4	Fair	LFH	Trilled	1	GLBA 2007-2008	chris2kHz-RavenWav.wav	NA	NA	NA	NA	NA	NA	NA	NA	NA	NA	NA	152.35772	1.748	18.22766	2007-2008	Pacific
425	9	6	Spectrogram 1	1	181.806	182.583	43.4	188.9	0.3	3.334	78.1	85.9	54.7	132.8	85.9	Growl	52.4	65.9	Fair	LFH	Trilled	1	GLBA 2007-2008	chris2kHz-RavenWav.wav	NA	NA	NA	NA	NA	NA	NA	NA	NA	NA	NA	182.45078	0.777	16.13517	2007-2008	Pacific
426	11	7	Spectrogram 1	1	189.508	190.738	49.6	250.8	1	4.626	179.7	140.6	62.5	242.2	62.5	Growl	59.1	69.3	Fair	LFH	Trilled	1	GLBA 2007-2008	chris2kHz-RavenWav.wav	NA	NA	NA	NA	NA	NA	NA	NA	NA	NA	NA	190.71709	1.23	9.63896	2007-2008	Pacific
427	13	8	Spectrogram 1	1	201.935	203.489	52.6	501.7	0.8	3.263	148.4	78.1	62.5	210.9	78.1	Growl	62.5	86.1	Fair	LFH	Trilled	1	GLBA 2007-2008	chris2kHz-RavenWav.wav	NA	NA	NA	NA	NA	NA	NA	NA	NA	NA	NA	203.46484	1.554	19.61474	2007-2008	Pacific
428	15	10	Spectrogram 1	1	254.382	255.935	37.2	343.8	0.8	3.454	148.4	78.1	39.1	187.5	78.1	Growl	50.7	52.4	Fair	LFH	Trilled	1	GLBA 2007-2008	chris2kHz-RavenWav.wav	NA	NA	NA	NA	NA	NA	NA	NA	NA	NA	NA	255.8955	1.553	20.92434	2007-2008	Pacific
429	18	13	Spectrogram 1	1	308.252	310.194	31	266.3	1.7	4.148	156.2	140.6	54.7	210.9	101.6	Growl	59.1	55.7	Fair	LFH	Trilled	1	GLBA 2007-2008	chris2kHz-RavenWav.wav	NA	NA	NA	NA	NA	NA	NA	NA	NA	NA	NA	310.18375	1.942	13.26204	2007-2008	Pacific
433	29	21	Spectrogram 1	1	347.107	348.531	111.5	1000	0.3	5.002	320.3	234.4	187.5	507.8	203.1	Droplet	190.9	190.9	Good	P	Simple	1	GLBA 2007-2008	chris2kHz-RavenWav.wav	NA	NA	NA	NA	NA	NA	NA	NA	NA	NA	NA	347.9394	1.424	25.0776	2007-2008	Pacific
434	32	23	Spectrogram 1	1	366.201	367.366	23.6	522.6	0.8	3.624	156.2	70.3	31.2	187.5	31.2	Whup	101.4	54.1	Fair	LFH	Trilled	1	GLBA 2007-2008	chris2kHz-RavenWav.wav	NA	NA	NA	NA	NA	NA	NA	NA	NA	NA	NA	367.30484	1.165	27.62591	2007-2008	Pacific
435	36	46	Spectrogram 1	1	538.196	538.908	32.9	464.2	0.3	1.937	23.4	62.5	46.9	70.3	54.7	Teepee	62.5	50.7	Good	P	Complex	1	GLBA 2007-2008	chris2kHz-RavenWav.wav	NA	NA	NA	NA	NA	NA	NA	NA	NA	NA	NA	538.71455	0.712	24.99766	2007-2008	Pacific
436	39	48	Spectrogram 1	1	545.631	546.861	26.3	481.8	0.5	2.295	31.2	62.5	46.9	78.1	54.7	Teepee	77.7	50.7	Good	P	Complex	1	GLBA 2007-2008	chris2kHz-RavenWav.wav	NA	NA	NA	NA	NA	NA	NA	NA	NA	NA	NA	546.44679	1.23	24.86503	2007-2008	Pacific
437	45	57	Spectrogram 1	1	602.738	603.515	52.6	332.9	0.6	4.747	218.8	179.7	70.3	289.1	265.6	Teepee	116.6	94.6	Fair	P	Complex	5	GLBA 2007-2008	chris2kHz-RavenWav.wav	NA	NA	NA	NA	NA	NA	NA	NA	NA	NA	NA	603.52144	0.777	13.71907	2007-2008	Pacific
438	47	59	Spectrogram 1	1	611.411	612.9	35	359.1	1.2	4.855	257.8	187.5	54.7	312.5	179.7	Teepee	92.9	92.9	Fair	P	Complex	5	GLBA 2007-2008	chris2kHz-RavenWav.wav	NA	NA	NA	NA	NA	NA	NA	NA	NA	NA	NA	612.85586	1.489	14.44169	2007-2008	Pacific
439	48	62	Spectrogram 1	1	618.919	620.278	43.8	227.7	0.9	3.528	132.8	85.9	70.3	203.1	78.1	Teepee	84.5	69.3	Fair	P	Complex	5	GLBA 2007-2008	chris2kHz-RavenWav.wav	NA	NA	NA	NA	NA	NA	NA	NA	NA	NA	NA	619.96117	1.359	14.66547	2007-2008	Pacific
440	50	66	Spectrogram 1	1	625.392	626.751	52.6	151.1	0.8	3.29	78.1	93.8	62.5	140.6	93.8	Teepee	70.9	76	Fair	P	Complex	5	GLBA 2007-2008	chris2kHz-RavenWav.wav	NA	NA	NA	NA	NA	NA	NA	NA	NA	NA	NA	626.5092	1.359	10.89468	2007-2008	Pacific
441	51	67	Spectrogram 1	1	634.518	635.748	26.3	192.7	1	3.971	148.4	78.1	31.2	179.7	70.3	Whup	64.2	59.1	Fair	LFH	Trilled	1	GLBA 2007-2008	chris2kHz-RavenWav.wav	NA	NA	NA	NA	NA	NA	NA	NA	NA	NA	NA	635.75074	1.23	14.55035	2007-2008	Pacific
442	52	68	Spectrogram 1	1	655.508	657.191	43.8	370.1	0.5	3.128	101.6	93.8	62.5	164.1	93.8	Whup	52.4	67.6	Good	LFH	Trilled	1	GLBA 2007-2008	chris2kHz-RavenWav.wav	NA	NA	NA	NA	NA	NA	NA	NA	NA	NA	NA	656.85768	1.683	20.10082	2007-2008	Pacific
443	56	78	Spectrogram 1	1	745.236	746.272	13.1	192.7	0.7	2.709	93.8	31.2	15.6	109.4	23.4	Growl	35.5	62.5	Fair	LFH	Trilled	1	GLBA 2007-2008	chris2kHz-RavenWav.wav	NA	NA	NA	NA	NA	NA	NA	NA	NA	NA	NA	746.27772	1.036	17.28483	2007-2008	Pacific
444	57	79	Spectrogram 1	1	748.926	750.155	21.9	192.7	0.8	3.577	109.4	62.5	23.4	132.8	23.4	Growl	49	55.7	Fair	LFH	Trilled	1	GLBA 2007-2008	chris2kHz-RavenWav.wav	NA	NA	NA	NA	NA	NA	NA	NA	NA	NA	NA	749.96969	1.229	15.07187	2007-2008	Pacific
445	64	95	Spectrogram 1	1	808.048	808.414	119.3	867.1	0.2	4.736	492.2	195.3	148.4	640.6	203.1	Swops	141.9	170.6	Good	P	Complex	4	GLBA 2007-2008	chris2kHz-RavenWav.wav	NA	NA	NA	NA	NA	NA	NA	NA	NA	NA	NA	808.32144	0.366	17.85573	2007-2008	Pacific
446	66	96	Spectrogram 1	1	808.894	809.352	87.5	891	0.3	3.742	164.1	156.2	125	289.1	156.2	Swops	121.6	128.4	Good	P	Complex	4	GLBA 2007-2008	chris2kHz-RavenWav.wav	NA	NA	NA	NA	NA	NA	NA	NA	NA	NA	NA	809.29668	0.458	21.0347	2007-2008	Pacific
447	68	97	Spectrogram 1	1	809.672	810.176	55.7	803.5	0.3	4.502	382.8	179.7	85.9	468.8	187.5	Swops	118.2	130.1	Good	P	Complex	4	GLBA 2007-2008	chris2kHz-RavenWav.wav	NA	NA	NA	NA	NA	NA	NA	NA	NA	NA	NA	810.10938	0.504	19.21983	2007-2008	Pacific
448	70	98	Spectrogram 1	1	810.519	811.022	63.6	883	0.3	4.711	304.7	187.5	101.6	406.2	351.6	Swops	103	114.9	Good	P	Complex	4	GLBA 2007-2008	chris2kHz-RavenWav.wav	NA	NA	NA	NA	NA	NA	NA	NA	NA	NA	NA	810.96851	0.503	19.19452	2007-2008	Pacific
450	78	109	Spectrogram 1	1	890.74	891.61	47.7	230.7	0.6	3.433	132.8	78.1	62.5	195.3	70.3	Growl	72.6	74.3	Fair	LFH	Trilled	1	GLBA 2007-2008	chris2kHz-RavenWav.wav	NA	NA	NA	NA	NA	NA	NA	NA	NA	NA	NA	891.4721	0.87	13.86495	2007-2008	Pacific
451	79	110	Spectrogram 1	1	893.006	894.127	39.8	143.2	0.6	2.969	70.3	85.9	62.5	132.8	85.9	Growl	62.5	64.2	Fair	LFH	Trilled	1	GLBA 2007-2008	chris2kHz-RavenWav.wav	NA	NA	NA	NA	NA	NA	NA	NA	NA	NA	NA	893.88697	1.121	12.95355	2007-2008	Pacific
454	85	113	Spectrogram 1	1	938.605	939.017	31.8	381.8	0.3	4.039	179.7	85.9	62.5	242.2	85.9	Whup	94.6	65.9	Fair	LFH	Trilled	1	GLBA 2007-2008	chris2kHz-RavenWav.wav	NA	NA	NA	NA	NA	NA	NA	NA	NA	NA	NA	938.91046	0.412	16.54497	2007-2008	Pacific
457	95	125	Spectrogram 1	1	984.88	986.434	39.3	310.4	0.6	4.41	195.3	117.2	62.5	257.8	117.2	Growl	50.7	60.8	Good	LFH	Trilled	1	GLBA 2007-2008	chris2kHz-RavenWav.wav	NA	NA	NA	NA	NA	NA	NA	NA	NA	NA	NA	986.04697	1.554	15.83024	2007-2008	Pacific
458	96	127	Spectrogram 1	1	1004.709	1005.121	47.7	501.2	0.1	2.526	179.7	85.9	78.1	257.8	85.9	Teepee	91.2	72.6	Fair	P	Complex	3	GLBA 2007-2008	chris2kHz-RavenWav.wav	NA	NA	NA	NA	NA	NA	NA	NA	NA	NA	NA	1004.97124	0.412	20.66331	2007-2008	Pacific
459	97	128	Spectrogram 1	1	1005.716	1006.265	55.7	604.6	0.3	3.261	171.9	85.9	70.3	242.2	78.1	Teepee	79.4	81.1	Fair	P	Complex	3	GLBA 2007-2008	chris2kHz-RavenWav.wav	NA	NA	NA	NA	NA	NA	NA	NA	NA	NA	NA	1006.13223	0.549	20.65013	2007-2008	Pacific
461	99	130	Spectrogram 1	1	1018.406	1018.841	79.5	294.3	0.2	3.208	148.4	125	117.2	265.6	125	Teepee	131.8	113.2	Fair	P	Complex	3	GLBA 2007-2008	chris2kHz-RavenWav.wav	NA	NA	NA	NA	NA	NA	NA	NA	NA	NA	NA	1018.71745	0.435	15.37461	2007-2008	Pacific
462	101	131	Spectrogram 1	1	1019.642	1020.008	63.6	286.4	0.1	2.912	140.6	125	109.4	250	132.8	Teepee	135.1	114.9	Fair	P	Compex	3	GLBA 2007-2008	chris2kHz-RavenWav.wav	NA	NA	NA	NA	NA	NA	NA	NA	NA	NA	NA	1019.92489	0.366	18.10351	2007-2008	Pacific
463	102	132	Spectrogram 1	1	1020.786	1021.153	63.6	294.3	0.2	3.117	148.4	109.4	93.8	242.2	101.6	Teepee	111.5	98	Fair	P	Complex	3	GLBA 2007-2008	chris2kHz-RavenWav.wav	NA	NA	NA	NA	NA	NA	NA	NA	NA	NA	NA	1021.15554	0.367	14.39913	2007-2008	Pacific
464	103	133	Spectrogram 1	1	1022.063	1022.704	8	358	0.4	4.628	218.8	140.6	54.7	273.4	156.2	Growl	81.1	70.9	Fair	LFH	Trilled	1	GLBA 2007-2008	chris2kHz-RavenWav.wav	NA	NA	NA	NA	NA	NA	NA	NA	NA	NA	NA	1022.52552	0.641	14.00418	2007-2008	Pacific
465	104	146	Spectrogram 1	1	1045.353	1046.647	51.1	349.7	1.1	4.604	234.4	101.6	62.5	296.9	85.9	Growl	82.8	89.5	Fair	LFH	Trilled	1	GLBA 2007-2008	chris2kHz-RavenWav.wav	NA	NA	NA	NA	NA	NA	NA	NA	NA	NA	NA	1046.51173	1.294	15.90499	2007-2008	Pacific
466	105	147	Spectrogram 1	1	1081.625	1082.106	55.7	294.3	0.4	4.332	187.5	117.2	62.5	250	101.6	Growl	96.3	86.1	Fair	LFH	Trilled	1	GLBA 2007-2008	chris2kHz-RavenWav.wav	NA	NA	NA	NA	NA	NA	NA	NA	NA	NA	NA	1082.03827	0.481	10.78184	2007-2008	Pacific
467	106	150	Spectrogram 1	1	1095.054	1095.878	31.8	604.6	0.6	4.881	476.6	109.4	62.5	539.1	109.4	Whup	72.6	82.8	Fair	LFH	Trilled	1	GLBA 2007-2008	chris2kHz-RavenWav.wav	NA	NA	NA	NA	NA	NA	NA	NA	NA	NA	NA	1095.76126	0.824	16.40139	2007-2008	Pacific
468	108	151	Spectrogram 1	1	1105.271	1106.529	23.9	342.1	1.1	5.051	250	148.4	46.9	296.9	78.1	Whup	45.6	55.7	Fair	LFH	Trilled	1	GLBA 2007-2008	chris2kHz-RavenWav.wav	NA	NA	NA	NA	NA	NA	NA	NA	NA	NA	NA	1106.53532	1.258	11.66758	2007-2008	Pacific
469	110	152	Spectrogram 1	1	1119.049	1120.102	55.7	700	0.8	5.345	484.4	187.5	62.5	300	234.4	Growl	79.4	79.4	Fair	LFH	Trilled	1	GLBA 2007-2008	chris2kHz-RavenWav.wav	NA	NA	NA	NA	NA	NA	NA	NA	NA	NA	NA	1120.02611	1.053	14.94572	2007-2008	Pacific
470	112	153	Spectrogram 1	1	1121.383	1122.482	15.9	350	0.9	4.496	195.3	117.2	54.7	250	78.1	Growl	43.9	43.9	Fair	LFH	Trilled	1	GLBA 2007-2008	chris2kHz-RavenWav.wav	NA	NA	NA	NA	NA	NA	NA	NA	NA	NA	NA	1122.41777	1.099	18.29394	2007-2008	Pacific
471	113	154	Spectrogram 1	1	1129.621	1130.514	17.2	310.2	0.5	3.813	125	85.9	54.7	179.7	85.9	Growl	59.1	28.7	Fair	LFH	Trilled	1	GLBA 2007-2008	chris2kHz-RavenWav.wav	NA	NA	NA	NA	NA	NA	NA	NA	NA	NA	NA	1130.52153	0.893	17.69457	2007-2008	Pacific
472	114	155	Spectrogram 1	1	1137.65	1138.222	337.4	707.3	0.5	5.268	304.7	484.4	359.4	664.1	398.4	Droplet	366.6	391.9	Fair	P	Simple	6	GLBA 2007-2008	chris2kHz-RavenWav.wav	NA	NA	NA	NA	NA	NA	NA	NA	NA	NA	NA	1138.23056	0.572	14.00883	2007-2008	Pacific
473	116	156	Spectrogram 1	1	1139.275	1139.87	165	581.5	0.5	5.231	367.2	382.8	179.7	546.9	382.8	Droplet	383.4	418.9	Fair	P	Simple	6	GLBA 2007-2008	chris2kHz-RavenWav.wav	NA	NA	NA	NA	NA	NA	NA	NA	NA	NA	NA	1139.80951	0.595	14.0858	2007-2008	Pacific
474	117	157	Spectrogram 1	1	1141.838	1142.227	164.3	565.8	0.3	5.241	343.8	328.1	187.5	531.2	328.1	Droplet	199.3	231.4	Fair	P	Simple	6	GLBA 2007-2008	chris2kHz-RavenWav.wav	NA	NA	NA	NA	NA	NA	NA	NA	NA	NA	NA	1142.13151	0.389	15.02424	2007-2008	Pacific
475	119	158	Spectrogram 1	1	1145.751	1146.14	267.2	644.4	0.3	5.323	304.7	421.9	304.7	609.4	328.1	Droplet	315.9	342.9	Fair	P	Simple	6	GLBA 2007-2008	chris2kHz-RavenWav.wav	NA	NA	NA	NA	NA	NA	NA	NA	NA	NA	NA	1146.14856	0.389	12.57711	2007-2008	Pacific
476	121	159	Spectrogram 1	1	1148.04	1148.566	204.3	361.5	0.4	3.8	117.2	296.9	234.4	351.6	304.7	Droplet	244.9	319.3	Fair	P	Simple	6	GLBA 2007-2008	chris2kHz-RavenWav.wav	NA	NA	NA	NA	NA	NA	NA	NA	NA	NA	NA	1148.42412	0.526	13.30319	2007-2008	Pacific
477	123	160	Spectrogram 1	1	1148.955	1149.321	212.2	636.6	0.3	4.945	304.7	312.5	242.2	546.9	312.5	Droplet	234.8	356.4	Fair	P	Simple	6	GLBA 2007-2008	chris2kHz-RavenWav.wav	NA	NA	NA	NA	NA	NA	NA	NA	NA	NA	NA	1149.32969	0.366	14.98888	2007-2008	Pacific
478	125	161	Spectrogram 1	1	1150.259	1150.786	62.9	770.2	0.3	5.051	406.2	195.3	132.8	539.1	179.7	Droplet	121.6	167.2	Fair	P	Simple	6	GLBA 2007-2008	chris2kHz-RavenWav.wav	NA	NA	NA	NA	NA	NA	NA	NA	NA	NA	NA	1150.72289	0.527	18.75142	2007-2008	Pacific
479	129	165	Spectrogram 1	1	1197.292	1198.161	47.2	392.9	0.6	4.85	257.8	132.8	62.5	320.3	109.4	Growl	69.3	91.2	Fair	LFH	Trilled	1	GLBA 2007-2008	chris2kHz-RavenWav.wav	NA	NA	NA	NA	NA	NA	NA	NA	NA	NA	NA	1198.11482	0.869	12.77244	2007-2008	Pacific
480	131	166	Spectrogram 1	1	1202.052	1202.852	47.2	455.8	0.6	4.3	242.2	164.1	109.4	351.6	140.6	Whup	143.6	141.9	Fair	LFH	Trilled	1	GLBA 2007-2008	chris2kHz-RavenWav.wav	NA	NA	NA	NA	NA	NA	NA	NA	NA	NA	NA	1202.75881	0.8	17.1616	2007-2008	Pacific
481	132	169	Spectrogram 1	1	1261.209	1261.873	23.6	353.6	0.4	4.166	234.4	93.8	62.5	296.9	78.1	Whup	42.2	60.8	Fair	LFH	Trilled	1	GLBA 2007-2008	chris2kHz-RavenWav.wav	NA	NA	NA	NA	NA	NA	NA	NA	NA	NA	NA	1261.76071	0.664	17.53928	2007-2008	Pacific
482	133	170	Spectrogram 1	1	1339.827	1340.559	31.4	463.7	0.6	5.031	351.6	140.6	78.1	429.7	109.4	Whup	72.6	60.8	Fair	LFH	Trilled	1	GLBA 2007-2008	chris2kHz-RavenWav.wav	NA	NA	NA	NA	NA	NA	NA	NA	NA	NA	NA	1340.47636	0.732	16.21377	2007-2008	Pacific
483	134	171	Spectrogram 1	1	1350.948	1351.68	47.2	848.7	0.6	5.645	664.1	210.9	85.9	750	109.4	Whup	74.3	67.6	Fair	LFH	Trilled	1	GLBA 2007-2008	chris2kHz-RavenWav.wav	NA	NA	NA	NA	NA	NA	NA	NA	NA	NA	NA	1351.4594	0.732	17.45416	2007-2008	Pacific
484	135	172	Spectrogram 1	1	1353.877	1354.976	39.3	306.5	0.8	4.2	187.5	101.6	62.5	250	93.8	Whup	52.4	70.9	Fair	LFH	Trilled	1	GLBA 2007-2008	chris2kHz-RavenWav.wav	NA	NA	NA	NA	NA	NA	NA	NA	NA	NA	NA	1354.80307	1.099	17.24258	2007-2008	Pacific
485	136	173	Spectrogram 1	1	1374.79	1375.866	38.5	290.8	0.7	4.036	203.1	70.3	46.9	250	54.7	Growl	45.6	54.1	Fair	LFH	Trilled	1	GLBA 2007-2008	chris2kHz-RavenWav.wav	NA	NA	NA	NA	NA	NA	NA	NA	NA	NA	NA	1375.88679	1.076	17.06771	2007-2008	Pacific
487	140	182	Spectrogram 1	1	1480.662	1481.509	47.2	377.2	0.5	4.322	203.1	109.4	70.3	273.4	132.8	Growl	55.7	62.5	Good	LFH	Trilled	1	GLBA 2007-2008	chris2kHz-RavenWav.wav	NA	NA	NA	NA	NA	NA	NA	NA	NA	NA	NA	1481.37505	0.847	13.47266	2007-2008	Pacific
488	141	183	Spectrogram 1	1	1493.088	1493.729	7.9	275.1	0.4	3.741	109.4	109.4	62.5	171.9	109.4	Growl	30.4	22	Good	LFH	Trilled	1	GLBA 2007-2008	chris2kHz-RavenWav.wav	NA	NA	NA	NA	NA	NA	NA	NA	NA	NA	NA	1493.68162	0.641	14.46334	2007-2008	Pacific
489	143	184	Spectrogram 1	1	1510.6	1511.31	11.2	589.4	0.4	4.323	156.2	117.2	62.5	197	132.8	Whup	23.6	27	Good	LFH	Trilled	1	GLBA 2007-2008	chris2kHz-RavenWav.wav	NA	NA	NA	NA	NA	NA	NA	NA	NA	NA	NA	1511.21269	0.71	20.09574	2007-2008	Pacific
490	144	185	Spectrogram 1	1	1550.86	1551.638	13.6	400.8	0.7	5.437	343.8	195.3	39.1	382.8	195.3	Growl	59.1	47.3	Good	LFH	Trilled	1	GLBA 2007-2008	chris2kHz-RavenWav.wav	NA	NA	NA	NA	NA	NA	NA	NA	NA	NA	NA	1551.47609	0.778	14.26899	2007-2008	Pacific
491	146	186	Spectrogram 1	1	1608.89	1609.645	19.6	589.4	0.5	4.32	359.4	85.9	54.7	414.1	85.9	Whup	43.9	54.1	Good	LFH	Trilled	1	GLBA 2007-2008	chris2kHz-RavenWav.wav	NA	NA	NA	NA	NA	NA	NA	NA	NA	NA	NA	1609.52598	0.755	17.4298	2007-2008	Pacific
492	149	193	Spectrogram 1	1	1723.69	1730.075	589.4	762.3	5	4.396	156.2	671.9	593.8	750	601.6	Feed	635	709.3	Fair	T		5	GLBA 2007-2008	chris2kHz-RavenWav.wav	NA	NA	NA	NA	NA	NA	NA	NA	NA	NA	NA	1730.08398	6.385	17.54069	2007-2008	Pacific
493	150	194	Spectrogram 1	1	1750.09	1750.845	15.7	298.6	0.5	3.394	171.9	31.2	23.4	195.3	31.2	Growl	27	35.5	Fair	LFH	Trilled	1	GLBA 2007-2008	chris2kHz-RavenWav.wav	NA	NA	NA	NA	NA	NA	NA	NA	NA	NA	NA	1750.86584	0.755	18.6811	2007-2008	Pacific
494	151	195	Spectrogram 1	1	1758.759	1760.017	31.4	306.5	0.7	2.689	109.4	70.3	62.5	171.9	70.3	Growl	57.4	64.2	Fair	LFH	Trilled	1	GLBA 2007-2008	chris2kHz-RavenWav.wav	NA	NA	NA	NA	NA	NA	NA	NA	NA	NA	NA	1759.87518	1.258	17.80981	2007-2008	Pacific
495	152	196	Spectrogram 1	1	1765.99	1767.248	39.3	275.1	0.7	2.665	117.2	70.3	54.7	171.9	62.5	Growl	72.6	62.5	Fair	LFH	Trilled	2	GLBA 2007-2008	chris2kHz-RavenWav.wav	NA	NA	NA	NA	NA	NA	NA	NA	NA	NA	NA	1767.25913	1.258	16.94624	2007-2008	Pacific
496	153	197	Spectrogram 1	1	1767.454	1768.255	16.8	275.1	0.4	2.63	70.3	31.2	23.4	93.8	31.2	Growl	37.2	49	Fair	LFH	Trilled	2	GLBA 2007-2008	chris2kHz-RavenWav.wav	NA	NA	NA	NA	NA	NA	NA	NA	NA	NA	NA	1768.00217	0.801	19.02461	2007-2008	Pacific
497	155	198	Spectrogram 1	1	1787.779	1788.168	15.7	628.7	0.3	4.901	367.2	156.2	23.4	390.6	164.1	Swops	113.2	113.2	Fair	P	Complex	1	GLBA 2007-2008	chris2kHz-RavenWav.wav	NA	NA	NA	NA	NA	NA	NA	NA	NA	NA	NA	1788.18031	0.389	17.77371	2007-2008	Pacific
498	156	199	Spectrogram 1	1	1811.837	1812.386	15.7	589.4	0.4	4.505	242.2	85.9	23.4	265.6	85.9	Whup	84.5	81.1	Fair	LFH	Trilled	1	GLBA 2007-2008	chris2kHz-RavenWav.wav	NA	NA	NA	NA	NA	NA	NA	NA	NA	NA	NA	1812.39872	0.549	17.10974	2007-2008	Pacific
499	157	200	Spectrogram 1	1	1817.054	1817.832	23.6	447.9	0.5	4.45	195.3	109.4	31.2	222	85.9	Growl	57.4	57.4	Fair	LFH	Trilled	1	GLBA 2007-2008	chris2kHz-RavenWav.wav	NA	NA	NA	NA	NA	NA	NA	NA	NA	NA	NA	1817.83219	0.778	16.80245	2007-2008	Pacific
500	158	201	Spectrogram 1	1	1828.291	1829.046	7.9	353.6	0.5	3.768	140.6	93.8	15.6	156.2	93.8	Growl	22	28.7	Fair	LFH	Trilled	1	GLBA 2007-2008	chris2kHz-RavenWav.wav	NA	NA	NA	NA	NA	NA	NA	NA	NA	NA	NA	1829.04743	0.755	20.03585	2007-2008	Pacific
501	159	202	Spectrogram 1	1	1846.479	1847.349	23.6	235.8	0.8	2.422	156.2	31.2	31.2	187.5	31.2	Growl	47.3	60.8	Fair	LFH	Trilled	1	GLBA 2007-2008	chris2kHz-RavenWav.wav	NA	NA	NA	NA	NA	NA	NA	NA	NA	NA	NA	1847.36797	0.87	21.91591	2007-2008	Pacific
502	161	203	Spectrogram 1	1	1860.79	1861.866	23.6	361.5	1	3.24	203.1	39.1	31.2	234.4	31.2	Growl	74.3	76	Fair	LFH	Trilled	1	GLBA 2007-2008	chris2kHz-RavenWav.wav	NA	NA	NA	NA	NA	NA	NA	NA	NA	NA	NA	1861.88044	1.076	22.35707	2007-2008	Pacific
503	162	205	Spectrogram 1	1	1877.431	1877.775	188.6	738.7	0.3	5.862	460.9	445.3	242.2	703.1	460.9	Droplet	234.8	233.1	Fair	P	Simple	2	GLBA 2007-2008	chris2kHz-RavenWav.wav	NA	NA	NA	NA	NA	NA	NA	NA	NA	NA	NA	1877.67001	0.344	13.23044	2007-2008	Pacific
504	165	213	Spectrogram 1	1	1928.294	1928.706	94.3	447.9	0.3	4.92	234.4	226.6	148.4	382.8	218.8	Droplet	128.4	219.6	Good	P	Simple	2	GLBA 2007-2008	chris2kHz-RavenWav.wav	NA	NA	NA	NA	NA	NA	NA	NA	NA	NA	NA	1928.59137	0.412	15.19468	2007-2008	Pacific
505	167	214	Spectrogram 1	1	1931.291	1931.589	282.9	605.1	0.2	4.615	250	335.9	296.9	546.9	304.7	Droplet	305.7	353	Good	P	Simple	2	GLBA 2007-2008	chris2kHz-RavenWav.wav	NA	NA	NA	NA	NA	NA	NA	NA	NA	NA	NA	1931.49387	0.298	14.24751	2007-2008	Pacific
506	168	218	Spectrogram 1	1	1935.594	1936.417	39.3	337.9	0.6	4.582	234.4	148.4	62.5	296.9	148.4	Growl	89.5	87.8	Fair	LFH	Trilled	1	GLBA 2007-2008	chris2kHz-RavenWav.wav	NA	NA	NA	NA	NA	NA	NA	NA	NA	NA	NA	1936.39328	0.823	12.20713	2007-2008	Pacific
507	170	221	Spectrogram 1	1	1948.378	1949.224	62.9	275.1	0.6	3.851	156.2	148.4	93.8	250	148.4	Growl	125	109.8	Fair	LFH	Trilled	1	GLBA 2007-2008	chris2kHz-RavenWav.wav	NA	NA	NA	NA	NA	NA	NA	NA	NA	NA	NA	1949.18747	0.846	13.61825	2007-2008	Pacific
508	171	222	Spectrogram 1	1	1950.163	1951.307	39.3	267.2	0.9	4.21	156.2	132.8	78.1	234.4	93.8	Whup	81.1	91.2	Fair	LFH	Trilled	1	GLBA 2007-2008	chris2kHz-RavenWav.wav	NA	NA	NA	NA	NA	NA	NA	NA	NA	NA	NA	1951.23083	1.144	12.99539	2007-2008	Pacific
509	172	223	Spectrogram 1	1	1957.737	1958.149	110	1000	0.1	5.442	742.2	242.2	171.9	914.1	203.1	Droplet	155.4	266.9	Good	P	Simple	1	GLBA 2007-2008	chris2kHz-RavenWav.wav	NA	NA	NA	NA	NA	NA	NA	NA	NA	NA	NA	1958.03427	0.412	25.24708	2007-2008	Pacific
511	180	242	Spectrogram 1	1	2052.423	2053.018	15.7	872.3	0.5	6.371	757.8	382.8	54.7	812.5	179.7	Droplet	125	231.4	Fair	P	Simple	3	GLBA 2007-2008	chris2kHz-RavenWav.wav	NA	NA	NA	NA	NA	NA	NA	NA	NA	NA	NA	2052.95745	0.595	16.15166	2007-2008	Pacific
512	181	243	Spectrogram 1	1	2053.773	2054.253	70.7	668	0.4	5.822	500	390.6	125	625	179.7	Droplet	162.2	233.1	Fair	P	Simple	3	GLBA 2007-2008	chris2kHz-RavenWav.wav	NA	NA	NA	NA	NA	NA	NA	NA	NA	NA	NA	2054.23455	0.48	11.76795	2007-2008	Pacific
513	182	244	Spectrogram 1	1	2054.871	2055.558	78.6	754.4	0.6	6.017	554.7	343.8	140.6	695.3	156.2	Droplet	152	229.7	Fair	P	Simple	3	GLBA 2007-2008	chris2kHz-RavenWav.wav	NA	NA	NA	NA	NA	NA	NA	NA	NA	NA	NA	2055.55808	0.687	14.02148	2007-2008	Pacific
514	184	245	Spectrogram 1	1	2070.647	2070.967	70.7	565.8	0.1	5.134	335.9	195.3	109.4	445.3	187.5	Droplet	121.6	219.6	Fair	P	Simple	2	GLBA 2007-2008	chris2kHz-RavenWav.wav	NA	NA	NA	NA	NA	NA	NA	NA	NA	NA	NA	2070.83681	0.32	16.32207	2007-2008	Pacific
515	185	246	Spectrogram 1	1	2075.6	2075.943	94.3	589.4	0.1	5.357	328.1	250	132.8	460.9	265.6	Droplet	158.8	288.9	Fair	P	Simple	2	GLBA 2007-2008	chris2kHz-RavenWav.wav	NA	NA	NA	NA	NA	NA	NA	NA	NA	NA	NA	2075.8291	0.343	15.12834	2007-2008	Pacific
516	186	247	Spectrogram 1	1	2081.252	2081.596	125.7	660.1	0.2	5.289	406.2	250	164.1	570.3	179.7	Droplet	155.4	250	Fair	P	Simple	2	GLBA 2007-2008	chris2kHz-RavenWav.wav	NA	NA	NA	NA	NA	NA	NA	NA	NA	NA	NA	2081.51799	0.344	14.89292	2007-2008	Pacific
517	200	271	Spectrogram 1	1	2359.463	2359.76	400.5	1000	0.1	5.117	515.6	492.2	414.1	929.7	484.4	Droplet	418.3	610.9	Good	P	Simple	4	GLBA 2007-2008	chris2kHz-RavenWav.wav	NA	NA	NA	NA	NA	NA	NA	NA	NA	NA	NA	2359.69305	0.297	16.14274	2007-2008	Pacific
518	201	272	Spectrogram 1	1	2359.852	2360.195	275.9	1000	0.1	5.672	507.8	460.9	320.3	828.1	468.8	Droplet	301.3	453.3	Good	P	Simple	4	GLBA 2007-2008	chris2kHz-RavenWav.wav	NA	NA	NA	NA	NA	NA	NA	NA	NA	NA	NA	2360.08779	0.343	18.72338	2007-2008	Pacific
519	207	278	Spectrogram 1	1	2366.259	2367.197	18.8	311.5	0.8	3.149	187.5	31.2	23.4	210.9	23.4	Growl	45.6	35.5	Good	LFH	Trilled	1	GLBA 2007-2008	chris2kHz-RavenWav.wav	NA	NA	NA	NA	NA	NA	NA	NA	NA	NA	NA	2367.21632	0.938	22.3464	2007-2008	Pacific
520	210	280	Spectrogram 1	1	2367.998	2368.982	28	364.9	0.8	4.523	226.6	109.4	31.2	257.8	31.2	Growl	59.1	81.1	Good	LFH	Trilled	2	GLBA 2007-2008	chris2kHz-RavenWav.wav	NA	NA	NA	NA	NA	NA	NA	NA	NA	NA	NA	2369.00425	0.984	23.31226	2007-2008	Pacific
521	211	281	Spectrogram 1	1	2368.982	2370.126	34.5	360.4	1	4.485	226.6	78.1	39.1	265.6	70.3	Growl	67.6	50.7	Good	LFH	Trilled	2	GLBA 2007-2008	chris2kHz-RavenWav.wav	NA	NA	NA	NA	NA	NA	NA	NA	NA	NA	NA	2370.14203	1.144	23.34186	2007-2008	Pacific
522	212	282	Spectrogram 1	1	2370.447	2371.454	26.7	738.6	0.6	4.557	500	132.8	31.2	531.2	31.2	Droplet	82.8	165.5	Good	P	Simple	2	GLBA 2007-2008	chris2kHz-RavenWav.wav	NA	NA	NA	NA	NA	NA	NA	NA	NA	NA	NA	2371.39591	1.007	21.80009	2007-2008	Pacific
523	213	284	Spectrogram 1	1	2371.957	2372.461	218	1000	0.1	4.896	265.6	343.8	281.2	546.9	335.9	Droplet	239.9	326	Good	P	Simple	2	GLBA 2007-2008	chris2kHz-RavenWav.wav	NA	NA	NA	NA	NA	NA	NA	NA	NA	NA	NA	2372.27827	0.504	23.58783	2007-2008	Pacific
524	215	286	Spectrogram 1	1	2375.641	2376.03	133.5	1000	0.1	5.657	445.3	335.9	179.7	625	187.5	Droplet	170.6	339.5	Good	P	Simple	2	GLBA 2007-2008	chris2kHz-RavenWav.wav	NA	NA	NA	NA	NA	NA	NA	NA	NA	NA	NA	2375.90058	0.389	32.33336	2007-2008	Pacific
529	220	291	Spectrogram 1	1	870.305	887.305	298.3	437.3	15.6	3.41	78.1	390.6	343.8	421.9	414.1	Feed	386.8	415.5		T	Feed	5	GLBA 2007-2008	chris2kHz-RavenWav.wav	NA	NA	NA	NA	NA	NA	NA	NA	NA	NA	NA	NA	NA	NA		Pacific
531	222	293	Spectrogram 1	1	1967.327	1967.748	172.9	945.8	0.1	4.656	437.5	257.8	203.1	640.6	210.9	Droplet	207.8	273.6		P	Simple	2	GLBA 2007-2008	chris2kHz-RavenWav.wav	NA	NA	NA	NA	NA	NA	NA	NA	NA	NA	NA	NA	NA	NA		Pacific
532	223	294	Spectrogram 1	1	1967.978	1968.246	216.9	942.4	0.1	4.363	531.2	289.1	265.6	796.9	289.1	Droplet	263.5	337.8		P	Simple	2	GLBA 2007-2008	chris2kHz-RavenWav.wav	NA	NA	NA	NA	NA	NA	NA	NA	NA	NA	NA	NA	NA	NA		Pacific
